# Supplementary material for: Conserved and Diverse Transcriptional Reprogramming Triggered by the Establishment of Symbioses in Tomato Roots Forming Arum-Type and Paris-Type Arbuscular Mycorrhizae
Source: Plants (Basel). 2022 Mar 11;11(6):747. doi: 10.3390/plants11060747 (PMC8953936; doi:10.3390/plants11060747)
Supplement: Supplementary file 1 [file plants-11-00747-s001.zip › Table S1.xlsx]

## Sheet: Sheet1
Table S1. Results of RNA-sequencing, read mapping, and read count
Sample	Inoculation	raw reads	Filtering		Read mapping		Read count
			trimmed reads	%trimmed reads	uniquely mapped reads	%mapped reads	Total alignments	Successfully assigned alignments	%
mt_nc_r1		18730936	17588134	93.9	16804896	95.55	18357245	16509397	89.9
mt_nc_r2		17489013	16396277	93.75	15665720	95.54	17090096	15327110	89.7
mt_nc_r3		15982028	14920444	93.36	11978797	80.28	13802425	11742237	85.1
mt_ri_r1	R. irregularis	21760345	20434577	93.91	19235056	94.13	21260434	18875475	88.8
mt_ri_r2	R. irregularis	19220803	17991809	93.61	16615917	92.35	18367474	16183404	88.1
mt_ri_r3	R. irregularis	19647239	18493532	94.13	16640989	89.98	18697901	16006141	85.6
mt_gm_r1	G. margarita	14474704	13568922	93.74	11385238	83.91	13670198	10777653	78.8
mt_gm_r2	G. margarita	19662778	18343533	93.29	16527145	90.1	19556601	16196009	82.8
mt_gm_r3	G. margarita	20877855	19538444	93.58	17040112	87.21	20082042	16463506	82
