# Supplementary material for: Conserved and Diverse Transcriptional Reprogramming Triggered by the Establishment of Symbioses in Tomato Roots Forming Arum-Type and Paris-Type Arbuscular Mycorrhizae
Source: Plants (Basel). 2022 Mar 11;11(6):747. doi: 10.3390/plants11060747 (PMC8953936; doi:10.3390/plants11060747)
Supplement: Supplementary file 1 [file plants-11-00747-s001.zip › Table S2.xlsx]

## Sheet: Sheet1
Table S2. Information of symbiosis-responsive DEGs
Gene ID	R. irregularis		G. margarita		Description
	Log2FC	FDR	Log2FC	FDR
Solyc09g072775.1	4.06328	1.38e-08	4.16543	1.25e-06	Protein NRT1/ PTR FAMILY 5.2 (AHRD V3.3 *** A0A2G3CU52_CAPCH)
Solyc04g071150.3	2.48029	6.86e-14	3.47949	1.01e-09	Cytochrome P450 (AHRD V3.3 *** A0A2U1NTV8_ARTAN)
Solyc06g034010.1	9.11654	2.24e-27	6.26283	5.47e-12	Unknown protein
Solyc11g065480.3	4.31933	2.96e-11	4.55756	7.45e-09	DUF604 domain-containing protein (AHRD V3.3 *** A0A1Q3CIC6_CEPFO)
Solyc11g066250.2	1.46635	8.12e-08	2.38657	7.11e-11	Carboxypeptidase (AHRD V3.3 *** A0A1U8EWA6_CAPAN)
Solyc10g085500.2	1.37101	5.95e-08	2.39524	6.28e-08	Cytochrome P450 (AHRD V3.3 *** A0A2U1LHU2_ARTAN)
Solyc03g006630.3	1.28834	0.00020989	1.767	1.25e-06	Sphingosine kinase 1 (AHRD V3.3 *** A0A2G2WVZ4_CAPBA)
Solyc12g014580.2	2.10082	0.0125431	2.38325	0.0382055	Major pollen allergen Ole e 6 (AHRD V3.3 *** A0A2G3C3U1_CAPCH)
Solyc08g076040.2	7.08291	7.03e-28	7.16769	3.27e-20	Major facilitator superfamily domain-containing protein (AHRD V3.3 *** A0A2U1LUG1_ARTAN)
Solyc08g065710.2	8.83262	3.85e-51	8.89747	2.7e-34	Vacuolar-processing enzyme (AHRD V3.3 *** A0A2G2ZDR1_CAPAN)
Solyc06g051860.3	7.66915	7.35e-55	8.08797	8.68e-45	mycorrhiza-inducible inorganic phosphate transporter 4
Solyc12g049190.3	1.23305	0.00746589	1.34197	0.0127265	Hcr2-0B (AHRD V3.3 *** Q9ZTJ9_SOLLC)
Solyc08g081800.1	2.13116	9.72e-07	3.73405	3.9e-14	Dirigent protein (AHRD V3.3 *** K4CPH6_SOLLC)
Solyc01g057260.4	2.28987	0.0453397	3.85199	0.000360814	Transmembrane protein, putative (DUF247) (AHRD V3.3 *** F4IZB4_ARATH)
Solyc09g014940.3	2.46429	0.000178018	2.48878	0.0108444	wound-induced protein 1-like (AHRD V3.3 *** A0A2I4HKI2_9ROSI)
Solyc07g006610.3	2.77049	4.75e-05	3.37774	1.58e-05	PTI1-like tyrosine-protein kinase (AHRD V3.3 *** A0A1U8H7H2_CAPAN)
Solyc04g015800.1	9.9716	1.85e-45	8.70725	7.9e-22	Protein N-terminal glutamine amidohydrolase (AHRD V3.3 *-* A0A2G2XAD6_CAPBA)
Solyc01g095250.1	5.36224	2.48e-15	6.11185	5.05e-12	Acidic endochitinase (AHRD V3.3 *** A0A2G2YXU9_CAPAN)
Solyc10g050450.2	1.50085	0.0172412	2.01324	0.00353163	Expp1 protein (AHRD V3.3 *** Q8VZ18_ARATH)
Solyc02g092820.4	3.74966	6.28e-16	4.3059	7.36e-17	IAA-amido synthetase 3-4
Solyc11g007250.2	1.82082	0.00893683	2.32711	0.000412193	Protein kinase G11A (AHRD V3.3 *** A0A1U8F0W3_CAPAN)
Solyc08g014360.2	2.41179	0.000116631	3.69373	1.02e-08	Alcohol dehydrogenase (AHRD V3.3 *** A0A1Y1I027_KLENI)
Solyc04g014290.1	1.06122	0.00072448	1.44599	0.0383092	protein PELPK1-like (AHRD V3.3 *** XP_010319537.1)
Solyc08g150140.1	7.13294	1.6e-25	8.48121	1.37e-17	RlpA-like double-psi beta-barrel domain-containing protein (AHRD V3.3 *** A0A2U1M803_ARTAN)
Solyc11g008030.3	7.1695	6.19e-26	6.86685	2.46e-17	monocopper oxidase-like protein SKU5 (AHRD V3.3 *** A0A2I4GW01_9ROSI)
Solyc06g084240.2	1.38085	0.0231707	2.42139	1.4e-05	copalyl diphosphate synthase
Solyc03g117460.1	10.3073	7.81e-58	10.5812	1.56e-36	Major allergen Pru ar 1 (AHRD V3.3 *** A0A1U8G2N6_CAPAN)
Solyc08g080010.1	9.83795	2.39e-64	9.58951	6.31e-44	Subtilisin-like protease (AHRD V3.3 *** Q9LWA3_SOLLC)
Solyc03g098710.1	3.81047	0.000453788	4.24382	0.000133765	Kunitz-like protease inhibitor (AHRD V3.3 *** I6QIF0_HELAN)
Solyc11g069630.1	1.54511	0.00841273	2.02926	0.0190006	Peptidoglycan-binding lysin domain-containing protein (AHRD V3.3 *** A0A2U1NKN6_ARTAN)
Solyc10g081780.3	1.32996	0.0378753	2.69896	7.68e-13	RING-H2 finger protein ATL70 (AHRD V3.3 *** A0A2G3AVP6_CAPCH)
Solyc03g071850.1	1.00973	0.0146797	1.52536	2.31e-05	Glycosyltransferase (AHRD V3.3 *** A0A2I4G8J4_9ROSI)
Solyc11g071880.3	4.36752	2.6e-14	5.21113	4.08e-10	receptor-like kinase2
Solyc10g079210.2	1.50006	0.00714719	1.86417	0.0231815	Glycosyltransferase-like KOBITO 1 (AHRD V3.3 *** A0A2G2VW71_CAPBA)
Solyc10g083180.2	1.17927	9.65e-05	1.50419	2.76e-06	NAD(P)-binding Rossmann-fold superfamily protein (AHRD V3.3 *** A0A2U1PL19_ARTAN),Pfam:PF13561
Solyc01g090660.3	2.39726	2.31e-05	2.9113	1.25e-06	carotenoid cleavage dioxygenase7
Solyc07g042880.1	3.73369	1.41e-18	4.26463	5.33e-16	Cytochrome P450 (AHRD V3.3 *** A0A200R9G0_9MAGN)
Solyc04g011910.3	2.18242	0.000648484	2.30289	0.0133128	sorbin/SH3 domain protein (AHRD V3.3 *** AT5G09960.1)
Solyc01g068630.3	1.12451	6.51e-05	1.58727	3.01e-07	Haloacid dehalogenase-like hydrolase (HAD) superfamily protein (AHRD V3.3 *** A0A2U1PYM0_ARTAN),Pfam:PF13419
Solyc01g097950.3	4.22941	1.65e-07	5.04475	4.58e-06	Cysteine synthase (AHRD V3.3 *** A0A2G2YYZ2_CAPAN)
Solyc09g065420.3	1.42239	4.66e-06	1.77317	0.00031412	Lipid transfer protein (AHRD V3.3 *** G7K520_MEDTR)
Solyc02g094340.1	3.49869	2.96e-12	3.70299	1.37e-12	Transcription factor GRAS (AHRD V3.3 *** A0A2U1NLZ8_ARTAN)
Solyc06g084330.3	2.50756	0.000180716	2.29383	0.014035	ERD (Early-responsive to dehydration stress) family protein (AHRD V3.3 *** A0A1P8B4I8_ARATH)
Solyc02g076970.2	6.55711	8.4e-27	7.09812	5.53e-20	Cysteine protease (AHRD V3.3 *** A0A2U1Q178_ARTAN)
Solyc02g092030.3	5.93831	2.36e-23	5.76519	1.41e-18	DUF21 domain-containing protein (AHRD V3.3 *** A0A2G2XH89_CAPBA)
Solyc05g041870.2	1.37885	6.98e-07	1.32501	0.00011278	Cytochrome b561 and DOMON domain-containing protein (AHRD V3.3 *-* A0A1Q3DJL5_CEPFO)
Solyc04g040160.4	3.74253	0.000753345	3.591	0.0171082	Protochlorophyllide-dependent translocon component 52, chloroplastic (AHRD V3.3 *** A0A2G2ZF87_CAPAN)
Solyc03g119900.4	8.94286	7.66e-41	9.45996	5.96e-35	Neurogenic locus notch protein-like (AHRD V3.3 *-* B6SSE6_MAIZE)
Solyc09g090080.1	2.85755	4.59e-22	2.72834	4.25e-10	Phosphate transporter (AHRD V3.3 *** Q9AYT3_TOBAC)
Solyc02g038740.4	1.02022	0.0300503	1.40322	0.000581712	3-hydroxy-3-methylglutaryl coenzyme A reductase (AHRD V3.3 *** A0A2G2XB84_CAPBA)
Solyc09g010220.4	3.20969	1.5e-11	3.44037	2.67e-08	lysosomal Pro-X carboxypeptidase (AHRD V3.3 *** A0A2I4EKY3_9ROSI)
Solyc10g080650.3	2.90984	0.00202478	3.09258	0.00448989	Ethylene-responsive transcription factor (AHRD V3.3 *-* A0A2G3BR89_CAPCH)
Solyc07g055550.2	3.14357	2.22e-06	3.75607	3.41e-08	Cytochrome (AHRD V3.3 *** A0A2G2WEH0_CAPBA)
Solyc06g083270.3	1.16495	0.0444067	1.79291	0.000431198	ER lumen protein retaining receptor (AHRD V3.3 *** A0A200QBW0_9MAGN)
Solyc10g007040.3	2.65338	3.02e-05	2.29408	0.0278718	Core-2/I-branching beta-1,6-N-acetylglucosaminyltransferase family protein (AHRD V3.3 *** A0A2U1M9T8_ARTAN)
Solyc02g089150.4	5.45298	1.28e-18	5.84238	3.47e-15	PI-PLC X domain-containing protein (AHRD V3.3 *** A0A1U8FSV1_CAPAN)
Solyc01g005940.4	1.48379	1.02e-06	2.31828	2.31e-08	Phytoene synthase, chloroplastic (AHRD V3.3 *** A0A2G3DEK5_CAPCH),Pfam:PF00494
Solyc01g103595.1	3.20324	3.07e-07	2.98457	0.00694008	Jasmonate ZIM domain protein l (AHRD V3.3 *** I3WTB0_NICAT)
Solyc10g085230.2	8.05636	2.53e-40	8.14043	6.65e-27	ripening-related mRNA 1b
Solyc02g088310.1	2.81951	5.09e-06	3.54312	0.000133219	Ethylene-responsive transcription factor (AHRD V3.3 *** A0A2G2V9D3_CAPBA)
Solyc04g005000.1	10.0145	2.38e-43	10.1156	5.74e-28	Unknown protein
Solyc02g078950.4	1.94334	2.16e-05	2.54465	1.78e-06	Beta-galactosidase (AHRD V3.3 *** A0A2G3A8L8_CAPAN)
Solyc09g008090.3	1.86551	0.0167942	1.8851	0.0200676	Glycosyltransferase (AHRD V3.3 *** A0A1Q3DDP0_CEPFO)
Solyc02g084940.1	3.69112	0.00130192	4.49812	0.000363671	Heavy metal-associated isoprenylated plant protein (AHRD V3.3 *** A0A2R6S2J5_ACTCH)
Solyc05g006360.2	4.59331	7.88e-06	4.95999	2.49e-05	Metalloendoproteinase 1 (AHRD V3.3 *** A0A1J3CBL8_NOCCA)
Solyc03g112800.2	4.92424	1.23e-09	5.74018	1.82e-07	CASP-like protein (AHRD V3.3 *** A0A2G3CYC0_CAPCH)
Solyc09g011130.1	8.05537	6.76e-24	7.83206	9.38e-15	NAD(P)-binding Rossmann-fold superfamily protein (AHRD V3.3 *** F4IKL5_ARATH),Pfam:PF13561
Solyc02g078570.3	1.30862	0.00104683	1.73887	0.000141352	Epoxide hydrolase (AHRD V3.3 *** A0A2U1MDJ4_ARTAN)
Solyc08g062340.3	5.58385	2.58e-18	7.0498	6.53e-20	17.9 kDa class II heat shock protein (AHRD V3.3 *** A0A2G3A1B9_CAPAN)
Solyc04g078720.1	5.60529	1.04e-34	5.95894	8.35e-25	Subtilisin-like protease (AHRD V3.3 *** Q38708_ALNGL)
Solyc03g122070.3	5.03232	1.63e-10	5.08204	1.16e-10	ABC transporter (AHRD V3.3 *-* A0A200QCT2_9MAGN)
Solyc08g063090.2	2.02995	0.0170982	3.13494	0.000243164	Fatty acid desaturase (AHRD V3.3 *** A0A2U1LPJ3_ARTAN)
Solyc03g119800.3	5.00425	7.47e-11	4.70712	6.88e-05	Ethylene-responsive transcription factor LEP (AHRD V3.3 *** A0A2G3D147_CAPCH)
Solyc08g062950.4	1.21539	0.000231529	1.58865	6.19e-07	Cytochrome P450 family protein (AHRD V3.3 *** G7I9V8_MEDTR)
Solyc11g012010.2	3.71874	7.14e-09	4.04919	5.67e-07	RPM1-interacting protein 4-like (AHRD V3.3 *** A0A2I4DKC0_9ROSI)
Solyc08g065690.1	10.1147	1.13e-74	10.341	4.68e-46	Vacuolar-processing enzyme (AHRD V3.3 *** A0A2G2ZWH3_CAPAN)
Solyc01g010260.3	5.08384	7.97e-16	5.29977	9.05e-13	Cytochrome 93A3 (AHRD V3.3 *** A0A1U8H5Z8_CAPAN)
Solyc03g080030.4	2.99804	2.37e-08	2.96663	8.09e-07	major latex allergen Hev b 5-like (AHRD V3.3 *-* XP_004235040.1)
Solyc03g114080.2	3.69461	0.0031318	4.52334	1.04e-05	Leucine-rich repeat protein kinase family protein (AHRD V3.3 *** A0A061G0X7_THECC)
Solyc01g080790.3	3.34837	1.77e-05	3.55546	7.47e-07	Plant basic secretory protein (BSP) family protein (AHRD V3.3 *** I3SK49_MEDTR)
Solyc03g006230.1	5.48632	3.11e-14	3.15829	0.0403891	Transmembrane protein (AHRD V3.3 *** O49522_ARATH)
Solyc02g083980.3	2.05025	2.8e-10	2.51541	1.1e-12	Endoglucanase (AHRD V3.3 *** A0A2G3D7Z9_CAPCH)
Solyc06g005920.3	10.0371	4.98e-42	10.4981	1.16e-32	PAR1-like protein (AHRD V3.3 *** A0A2U1KIG3_ARTAN)
Solyc12g056000.1	6.83293	1.91e-27	7.44687	2.91e-21	Cysteine protease (AHRD V3.3 *** A0A2U1Q178_ARTAN)
Solyc01g105770.2	1.44025	2.17e-06	1.51104	0.0475622	IgA FC receptor (AHRD V3.3 *-* A0A1J3K238_NOCCA)
Solyc01g067370.3	2.03785	6.55e-07	2.6858	1.69e-09	TSB
Solyc02g067930.3	1.90431	0.000221361	2.30886	1.33e-05	Glycerol-3-phosphate dehydrogenase [NAD(+)] (AHRD V3.3 *** A0A1U8FRT5_CAPAN)
Solyc01g088105.1	1.54638	0.00808182	2.16374	4.68e-05	Unknown protein
Solyc05g009320.4	1.00789	0.00810263	1.38496	0.0126249	LOB domain-containing protein 40 (AHRD V3.3 *** A0A2G2VK71_CAPBA)
Solyc04g079510.2	1.78243	5.09e-06	2.65028	4.86e-20	Major facilitator superfamily protein (AHRD V3.3 *** A0A2U1PWN6_ARTAN)
Solyc03g118760.4	5.13933	1.53e-18	5.83189	3.71e-17	Tubulin beta chain (AHRD V3.3 *** A0A1U8F7H6_CAPAN)
Solyc02g092060.1	1.53399	1.66e-05	2.4149	5.55e-09	Short-chain dehydrogenase/reductase SDR (AHRD V3.3 *** A0A200PSI1_9MAGN)
Solyc11g065910.1	4.73944	3.46e-25	4.24461	9.02e-14	extensin-2-like (AHRD V3.3 *** XP_019066504.1)
Solyc02g083700.4	3.05184	6.54e-09	3.17152	8.3e-07	Alpha-mannosidase (AHRD V3.3 *** A0A1U8FVM7_CAPAN)
Solyc11g010850.2	1.205	0.00124951	1.8014	2.09e-05	1-deoxy-d-xylulose-5-phosphate synthase 1 (AHRD V3.3 *** A0A2U1PQH9_ARTAN)
Solyc01g081610.3	3.05572	5.99e-19	3.30305	2.12e-10	Beta-hexosaminidase (AHRD V3.3 *** A0A2G2XRM6_CAPBA)
Solyc12g096840.3	2.68131	9.72e-05	2.71125	5.04e-10	N-acetyltransferase (AHRD V3.3 *** B6T916_MAIZE)
Solyc12g089330.2	3.09676	6.29e-08	3.18616	0.0014681	Calcium-dependent lipid-binding (CaLB domain) family protein (AHRD V3.3 *** A0A1P8BD17_ARATH)
Solyc07g064120.2	3.88695	6.12e-08	3.90083	1.61e-05	ABC transporter B family member 22 (AHRD V3.3 *** A0A2G2Z5W6_CAPAN)
Solyc07g008520.3	3.76519	8.06e-11	4.10757	7.92e-10	Protein NRT1/ PTR FAMILY 8.1 (AHRD V3.3 *** A0A2G2WCL3_CAPBA)
Solyc10g078840.1	6.50297	2.51e-20	7.15676	1.67e-19	Germin-like protein 1 (AHRD V3.3 *** A0A2U1LX74_ARTAN)
Solyc11g072760.1	3.50747	2.37e-08	3.69307	4.8e-05	Chitinase 2 (AHRD V3.3 *** A0A2G3BA55_CAPCH)
Solyc12g013850.2	3.72993	4.9e-06	3.94851	0.000699418	Core-2/I-branching beta-1,6-N-acetylglucosaminyltransferase family protein (AHRD V3.3 *** F4JIW2_ARATH)
Solyc07g008360.2	2.64591	0.00819715	2.89641	0.0413819	4-coumarate:CoA ligase (AHRD V3.3 *** Q42879_LITER)
Solyc11g068600.1	9.39635	1.03e-72	10.1579	8.53e-37	Germin (AHRD V3.3 *** A0A2U1N8J1_ARTAN)
Solyc01g094240.3	3.46358	3.25e-11	3.60395	8.03e-07	NAD(P)-binding Rossmann-fold superfamily protein (AHRD V3.3 *** F4JE70_ARATH)
Solyc04g080395.1	6.4207	5.05e-36	6.73381	1.8e-21	FAD-binding Berberine family protein (AHRD V3.3 *** A0A2U1MQE5_ARTAN)
Solyc10g086090.2	1.07065	0.00697924	1.55095	5.13e-05	Ethylene-responsive proteinase inhibitor 1 (AHRD V3.3 *** A0A2G2VU06_CAPBA)
Solyc07g044750.3	1.16759	0.00444856	1.14604	0.0268166	ATPase (AHRD V3.3 *** A0A200Q5U6_9MAGN)
Solyc01g080800.3	3.96838	0.000126255	3.99974	0.000340994	Basic secretory family protein (AHRD V3.3 *** A0A2K3LW23_TRIPR)
Solyc02g087920.3	1.9962	0.00427731	2.62077	0.00146392	NAC domain (AHRD V3.3 *** A0A200QEZ5_9MAGN)
Solyc10g018150.2	1.41771	2.16e-09	2.15923	4.83e-11	Cytochrome P450 (AHRD V3.3 *** A0A200Q2X8_9MAGN)
Solyc08g065530.3	9.79318	1.53e-57	9.93297	1.14e-32	Vacuolar-processing enzyme (AHRD V3.3 *** A0A2G2ZWH3_CAPAN)
Solyc01g068380.3	1.7876	9.75e-07	1.84707	0.00857313	Purple acid phosphatase (AHRD V3.3 *** A0A2G2XQL8_CAPBA)
Solyc01g095720.3	2.38726	1.29e-07	2.29858	8.23e-05	Alpha/beta-Hydrolases superfamily protein (AHRD V3.3 *** A0A2U1L1L1_ARTAN)
Solyc06g065420.2	7.56488	6.31e-33	7.83379	5.86e-31	Cytochrome P450 (AHRD V3.3 *** A0A2U1KTH1_ARTAN)
Solyc10g017490.3	5.49734	6.66e-12	5.04922	3.7e-09	MAP kinase kinase kinase 74
Solyc10g079540.1	5.03032	3.66e-19	5.37796	1.17e-15	myricetin O-methyltransferase-like (AHRD V3.3 *** A0A1U8ECF5_CAPAN)
Solyc09g065040.1	1.70327	0.00893683	2.45478	0.000479034	Cysteine-rich receptor-like protein kinase (AHRD V3.3 *-* A0A2K3KZ48_TRIPR)
Solyc08g066650.3	1.32085	1.76e-07	1.72922	7.84e-08	Carotenoid Cleavage Dioxygenase 8
Solyc09g065750.3	1.01822	0.00274343	1.12767	0.0468399	beta-carotene isomerase D27, chloroplastic-like (AHRD V3.3 *** A0A2I4G2B0_9ROSI)
Solyc03g080020.4	2.21259	2.44e-05	2.33918	1.07e-06	Major facilitator superfamily domain, general substrate transporter (AHRD V3.3 *-* A0A0A2K2T0_PENEN)
Solyc12g006720.1	2.97949	3.8e-05	3.75714	8.33e-05	Unknown protein
Solyc01g006640.1	3.76546	1.06e-16	4.18268	7.41e-16	AMP-dependent synthetase/ligase (AHRD V3.3 *** A0A2U1PR62_ARTAN)
Solyc08g082620.3	1.49074	0.000469237	1.45981	0.000754567	3-oxoacyl-[acyl-carrier-protein] synthase (AHRD V3.3 *** O82520_CAPCH)
Solyc02g091170.4	3.79872	2.35e-06	3.73964	1.16e-05	Serinethreonine-protein kinase ctr1 (AHRD V3.3 *** A0A1J6I8J0_NICAT)
Solyc05g018413.1	4.6082	1.26e-35	5.13115	3.51e-19	Sigma-B regulation protein RsbQ (AHRD V3.3 *** A0A2T0KZ78_9BURK)
Solyc10g047030.3	2.69391	0.00029592	4.12195	4.82e-07	LEXYL1
Solyc05g009960.4	4.46159	5.22e-20	5.46256	9.2e-12	TauD/TfdA-like domain-containing protein (AHRD V3.3 *** A0A2U1PT45_ARTAN)
Solyc01g094440.1	9.31138	1.15e-36	9.66728	3.01e-31	RlpA-like double-psi beta-barrel domain-containing protein (AHRD V3.3 *** A0A2U1M803_ARTAN)
Solyc05g047710.3	2.18826	0.000425454	2.4621	0.0199474	Calcium-dependent lipid-binding (CaLB domain) family protein (AHRD V3.3 *** A0A2U1PBS7_ARTAN)
Solyc04g078710.3	3.72301	1.43e-24	4.04068	3.66e-17	Subtilisin-like protease (AHRD V3.3 *** O82777_SOLLC)
Solyc07g055470.3	1.62985	0.000784669	1.73824	0.00610704	Cytochrome (AHRD V3.3 *** A0A2G2Z447_CAPAN)
Solyc04g077760.1	4.74196	6.02e-08	4.66481	3.46e-06	Exocyst subunit Exo70 family protein (AHRD V3.3 *** A0A1U8GTN6_CAPAN)
Solyc08g079300.3	1.82036	3.28e-10	2.20293	4.36e-09	Cytochrome P450 (AHRD V3.3 *** A0A1U9X605_THAGA)
Solyc12g088250.2	4.27894	1.8e-07	3.79357	0.000961363	Serine carboxypeptidase (AHRD V3.3 *** A0A2K3MSK4_TRIPR)
Solyc11g007970.2	8.26663	1.45e-32	8.57299	5.9e-31	4-coumarate--CoA ligase-like 5 (AHRD V3.3 *** A0A2I4GVX2_9ROSI)
Solyc11g018490.3	3.53062	4.61e-05	4.79134	0.000461838	Beta-galactosidase (AHRD V3.3 *** A0A2G2ZP46_CAPAN)
Solyc08g080310.2	2.09802	0.0329185	2.89318	0.0030431	Protein DETOXIFICATION (AHRD V3.3 *** A0A2I4EM57_9ROSI)
Solyc01g080410.3	2.61809	0.00329242	3.05937	0.0029916	Peptide-methionine (R)-S-oxide reductase (AHRD V3.3 *** A0A1U8FLP0_CAPAN)
Solyc05g018403.1	4.63554	8.66e-36	5.15092	2.42e-19	Sigma-B regulation protein RsbQ (AHRD V3.3 *** A0A2T0KZ78_9BURK)
Solyc09g075060.3	3.64001	6.67e-16	3.80391	8.86e-14	Beta-glucosidase 10 (AHRD V3.3 *** A0A2G2ZW54_CAPAN)
Solyc10g049425.1	2.75756	0.00134054	3.41936	0.00080698	Unknown protein
Solyc08g078200.2	7.16774	1.24e-39	7.47657	4.65e-26	Plasma membrane ATPase (AHRD V3.3 *** A0A2G2XL61_CAPBA)
Solyc11g011240.1	2.33197	1.19e-22	3.05418	2.44e-23	geranylgeranyl pyrophosphate synthase 1
Solyc01g105767.1	1.74573	4.58e-05	2.04649	0.000629529	hydroxyproline-rich glycoprotein family protein (AHRD V3.3 *-* AT5G09530.1)
Solyc06g054520.2	2.66983	0.0116294	2.9326	0.0468399	3-hydroxyisobutyryl-CoA hydrolase-like protein 5 (AHRD V3.3 *** A0A2G2YT91_CAPAN)
Solyc02g081240.1	9.52172	1.91e-55	10.2471	5.81e-39	Glutathione S-transferase (AHRD V3.3 *** A0A200QUY3_9MAGN)
Solyc06g072840.3	1.57299	0.000432455	3.42423	2.14e-17	hypothetical protein (AHRD V3.3 *** AT3G03150.1)
Solyc04g015770.1	11.0513	7.04e-44	8.87062	3.3e-43	Protein N-terminal glutamine amidohydrolase (AHRD V3.3 *-* A0A2G2ZF40_CAPAN)
Solyc11g066520.3	1.88932	5.39e-07	2.22352	2.6e-05	Carboxypeptidase (AHRD V3.3 *** A0A2G2YH94_CAPAN)
Solyc11g017100.1	4.85754	2.07e-07	5.81774	5.22e-08	Transcription factor GRAS (AHRD V3.3 *** A0A2U1PKY8_ARTAN)
Solyc04g082350.2	3.39952	8.18e-11	3.84848	6.74e-10	HXXXD-type acyl-transferase family protein (AHRD V3.3 *** A0A2U1NYH9_ARTAN)
Solyc02g077870.1	4.33968	1.68e-08	4.4487	9.35e-07	Unknown protein
Solyc08g062200.3	2.28921	0.000755698	2.57015	0.00389859	Plant regulator RWP-RK (AHRD V3.3 *** A0A1R3H9J6_COCAP)
Solyc01g058100.2	2.42283	2.85e-07	2.10339	0.00393874	Unknown protein
Solyc09g008360.2	4.62489	1.5e-08	5.48299	4.87e-08	Heparan-alpha-glucosaminide N-acetyltransferase-like protein (DUF1624) (AHRD V3.3 *** Q94CC1_ARATH)
Solyc08g067170.3	4.23942	8.13e-16	4.39234	3.14e-10	RING-type E3 ubiquitin transferase (AHRD V3.3 *-* A0A0D3F596_9ORYZ)
Solyc03g117450.1	10.0133	1.45e-54	10.6501	1.21e-35	Major allergen Pru ar 1 (AHRD V3.3 *** A0A1U8G2N6_CAPAN)
Solyc01g059900.4	1.23781	0.000283438	2.71624	1.37e-07	Dirigent protein (AHRD V3.3 *** K4AW97_SOLLC)
Solyc04g063370.3	2.29459	9.61e-10	2.50566	1.02e-10	protein kinase 2B, chloroplastic-like (AHRD V3.3 *** A0A2I4DLK3_9ROSI)
Solyc04g014330.1	1.44758	3.2e-05	1.50203	0.0276196	protein PELPK2-like (AHRD V3.3 *** XP_010319535.1)
Solyc10g078410.2	1.97163	0.000135397	2.25619	0.0138807	F-box protein (AHRD V3.3 *** A0A1U8E9P8_CAPAN)
Solyc09g091700.4	2.82612	4.3e-18	2.87634	5.67e-11	2-alkenal reductase (NADP(+)-dependent)-like (AHRD V3.3 *** A0A2I4HQE7_9ROSI)
Solyc10g081520.1	9.90788	1.27e-50	10.0045	8.53e-37	Blue copper protein (AHRD V3.3 *** A0A0M4FTF3_9SOLA)
Solyc04g071920.2	4.67718	1.09e-17	4.23711	1.63e-09	Protein kinase-like domain-containing protein (AHRD V3.3 *** A0A2U1LLK8_ARTAN)
Solyc01g111010.4	2.05466	3.98e-09	2.56308	2.06e-12	X-intrinsic protein 1.6
Solyc02g065520.1	1.07489	0.00808717	1.55907	0.000275069	Lyk10 (AHRD V3.3 *** G3KGB1_SOLLC)
Solyc06g065077.1	6.85314	4.61e-30	7.52305	5.9e-20	Proteinase inhibitor type-2 (AHRD V3.3 *-* A0A2G2X8Q0_CAPBA)
Solyc11g072830.1	3.36199	4.52e-12	4.242	4.08e-10	Chitinase (AHRD V3.3 *** A0A2K3PML7_TRIPR)
Solyc07g064450.4	2.60352	1.49e-12	3.47436	2.25e-15	Cytochrome P450 (AHRD V3.3 *** A0A200Q6V0_9MAGN)
Solyc11g005610.1	1.59487	6.51e-05	1.25275	0.032439	Transcription factor GRAS (AHRD V3.3 *** A0A200PYP2_9MAGN)
Solyc12g098580.1	5.25392	1.71e-12	5.84595	9.52e-10	Glycosyltransferase (AHRD V3.3 *** A0A2Z4BSF1_9APIA)
Solyc01g105080.2	5.01867	6.95e-16	5.31713	2.2e-16	Protein kinase-like domain-containing protein (AHRD V3.3 *-* A0A2U1NUU1_ARTAN)
Solyc10g081500.1	1.03843	0.0018317	1.3999	0.00694594	Ankyrin repeat-containing protein (AHRD V3.3 *** A0A2U1MHZ3_ARTAN)
Solyc06g066820.4	3.61916	9.57e-10	4.00845	2.5e-11	Le3OH-13b-hydroxylase
Solyc06g051850.2	11.3136	1.4e-59	11.3032	1.49e-45	mycorrhiza-inducible inorganic phosphate transporter 5
Solyc12g006530.2	1.56367	0.00194922	1.08291	0.375477	Terpene cyclase/mutase family member (AHRD V3.3 *** A0A2G3BN05_CAPCH)
Solyc01g097470.4	1.32135	0.00495667	0.751023	0.794779	Neurogenic locus notch-like protein (AHRD V3.3 *** F4JIF2_ARATH)
Solyc01g104820.4	1.22498	0.0235747	0.957364	0.475323	Vacuolar iron transporter-like protein (AHRD V3.3 *** A0A2K3NGY4_TRIPR)
Solyc01g096730.2	1.02858	0.0339371	0.821054	0.338767	protein ZINC INDUCED FACILITATOR-LIKE 1-like (AHRD V3.3 *** A0A2I4H204_9ROSI)
Solyc01g080010.2	1.29121	0.0078041	0.613311	0.585986	xyloglucan endoglucanase inhibitor
Solyc01g066260.2	1.12469	0.00100854	0.49564	0.955379	Unknown protein
Solyc00g500091.1	2.94855	0.0429982	2.72429	0.229114	E3 ubiquitin-protein ligase (AHRD V3.3 *** A0A2G3CLG0_CAPCH)
Solyc07g007280.4	2.25195	0.0280874	-0.321345	1	Chlororespiratory reduction 6 (AHRD V3.3 *** A0A0F7CZ65_9ROSI)
Solyc06g071730.3	1.30603	0.0349718	1.25721	0.272247	U-box domain-containing protein 52-like (AHRD V3.3 *-* A0A2K3L2U5_TRIPR)
Solyc08g078650.3	2.06306	0.00100854	1.41826	0.532899	Glyco_transf_8 domain-containing protein (AHRD V3.3 *** A0A1Q3D6P8_CEPFO)
Solyc04g081460.2	1.07381	0.00596523	0.336689	1	F-box protein (AHRD V3.3 *-* XP_012084459.1)
Solyc08g007050.2	2.12043	0.00536595	1.48625	0.233317	Cytochrome P450 (AHRD V3.3 *** A0A200PPF3_9MAGN)
Solyc11g005840.2	1.28833	0.00427731	0.804567	0.302039	Aminotransferase (AHRD V3.3 *** A0A200PUW3_9MAGN)
Solyc02g072570.2	1.75205	0.0381204	1.79519	0.435063	Transcription factor TGA like domain (AHRD V3.3 *** A0A200Q9U0_9MAGN)
Solyc03g115790.1	1.9252	0.0382225	1.2716	0.742641	Pentatricopeptide repeat-containing protein (AHRD V3.3 *** A0A2K3KXX2_TRIPR)
Solyc09g065430.4	1.22448	0.000238551	0.984	0.299813	Lipid transfer protein (AHRD V3.3 *-* B7FGM2_MEDTR)
Solyc04g080210.1	2.39676	0.00451062	1.57674	0.375207	ovate family protein 9
Solyc04g014280.1	1.85753	0.0296842	2.19404	0.169097	hydroxyproline-rich glycoprotein family protein (AHRD V3.3 *** AT5G09520.1)
Solyc10g084960.2	1.35574	0.00952563	1.35102	0.107266	Glutathione S-transferase (AHRD V3.3 *** C0LF68_CAPAN)
Solyc01g005630.3	1.52443	0.0169462	1.44041	0.0775031	Ethylene-responsive transcription factor (AHRD V3.3 *** A0A2G3BR89_CAPCH)
Solyc05g054900.3	1.49717	0.00471845	1.15952	0.637448	Blue copper protein (AHRD V3.3 *-* A0A2K3LCQ8_TRIPR)
Solyc01g104810.2	1.43625	0.0368824	1.21252	0.357251	Vacuolar iron transporter-like protein (AHRD V3.3 *** A0A2K3NGY4_TRIPR)
Solyc02g069430.4	1.66366	0.0324023	1.28446	0.343673	Phospholipid-transporting ATPase (AHRD V3.3 *-* A0A2G3D422_CAPCH)
Solyc06g075040.1	1.58355	0.00372589	0.411466	0.90522	Unknown protein
Solyc09g008530.3	1.82304	0.0231823	1.15367	0.725783	Purine-uracil permease NCS1 (AHRD V3.3 *** A0A2G2VXW0_CAPBA)
Solyc04g008670.2	2.33705	0.00342971	2.95359	0.0890922	Gibberellin 2-beta-dioxygenase 8 (AHRD V3.3 *** A0A2G2X9B0_CAPBA)
Solyc12g098190.2	1.08948	0.0274879	1.25516	0.0888843	F-box protein (AHRD V3.3 *** A0A2G3B4N2_CAPCH)
Solyc01g009810.3	1.70443	0.0434479	1.41463	0.212415	Leucine-rich repeat protein (AHRD V3.3 *** A5HKK5_TOBAC)
Solyc04g014320.1	1.33991	7.1e-05	1.43229	0.0866978	protein PELPK2-like (AHRD V3.3 *** XP_010319535.1)
Solyc04g007140.1	2.01799	0.0212498	1.20271	0.773394	protein NIM1-INTERACTING 2-like (AHRD V3.3 *** XP_011071259.1)
Solyc02g087410.4	1.07359	0.000866221	0.815678	0.0978857	ABC transporter B family member 18 (AHRD V3.3 *** A0A1U8FQF4_CAPAN)
Solyc12g088460.3	1.12706	0.00224126	0.851836	0.199832	Cytochrome P450 (AHRD V3.3 *** A0A200Q0W8_9MAGN)
Solyc09g090020.4	1.13084	0.000561992	0.473067	0.685199	Germin-like protein subfamily 1 member 20 (AHRD V3.3 *** A0A2G2W1A8_CAPBA)
Solyc11g007980.2	2.38297	0.00839234	1.57503	0.293842	Cytochrome (AHRD V3.3 *** A0A1U8F0H8_CAPAN)
Solyc06g068230.4	1.45531	0.0324023	1.24576	0.296869	Tetratricopeptide repeat (TPR)-like superfamily protein (AHRD V3.3 *** A0A2U1MYN5_ARTAN)
Solyc05g009950.3	1.16844	0.0047829	0.642664	0.68832	Cytochrome b561 (AHRD V3.3 *** A0A200Q8Q9_9MAGN)
Solyc06g054030.2	1.30902	0.0183146	1.07241	0.657552	Bifunctional inhibitor/lipid-transfer protein/seed storage 2S albumin superfamily protein (AHRD V3.3 *** A0A2U1NA97_ARTAN)
Solyc07g008440.3	1.30599	0.0027038	1.14795	0.113807	Purine permease (AHRD V3.3 *** A0A2R6QYE6_ACTCH),Pfam:PF16913
Solyc01g097520.4	1.00179	0.00135899	0.89025	0.0144408	annexin 5
Solyc08g067500.1	1.45093	0.0273032	0.690077	0.764142	Non-specific lipid-transfer protein (AHRD V3.3 *** K4CLX6_SOLLC)
Solyc10g007635.1	1.09411	0.0496422	1.4855	0.110211	Glutathione S-transferase (AHRD V3.3 *** Q9FQE8_SOYBN)
Solyc03g005210.4	1.03512	0.00449796	1.41705	0.0791032	Bifunctional inhibitor/lipid-transfer protein/seed storage 2S albumin superfamily protein (AHRD V3.3 *** A0A2U1Q1B8_ARTAN)
Solyc06g082240.2	1.48023	0.000454931	0.531915	0.790307	Laccase (AHRD V3.3 *** K4CA83_SOLLC)
Solyc04g082280.3	0.0495122	1	1.49548	0.0054778	At1g76250 (AHRD V3.3 *** Q8GX25_ARATH)
Solyc02g089250.4	-0.520599	1	1.16184	0.00904926	Pollen Ole e 1 allergen/extensin (AHRD V3.3 *-* A0A200R2G7_9MAGN)
Solyc04g071580.3	-0.0147639	1	1.20837	0.00123711	Abscicic acid stress ripening 2
Solyc10g006970.3	0.259842	1	1.16792	0.00199852	Thioredoxin (AHRD V3.3 *** A0A200PQX5_9MAGN)
Solyc10g084620.3	0.428745	0.964819	1.24843	0.0311985	hypothetical protein (AHRD V3.3 *** AT3G53630.2)
Solyc03g097650.3	-0.00135712	1	1.60797	0.00369741	NAC domain (AHRD V3.3 *** A0A200R3X5_9MAGN)
Solyc09g057760.4	0.226467	1	1.06114	0.0122006	PDDEXK-like protein (AHRD V3.3 *-* A0A2U1LF29_ARTAN)
Solyc05g010060.4	0.568503	0.834732	1.00789	0.0178368	Phosphate transporter PHO1-3 (AHRD V3.3 *** A0A2G3B6L2_CAPCH)
Solyc00g500317.1	0.900522	0.637282	1.92059	0.0110922	NADH-ubiquinone oxidoreductase chain 5 (AHRD V3.3 *** A0A0C5ARN6_HYONI)
Solyc11g007190.2	0.282815	1	1.91795	0.00581858	Unknown protein
Solyc06g064440.3	0.0228448	1	1.03368	0.00511345	RING/U-box superfamily protein (AHRD V3.3 *-* A0A1P8B8Z6_ARATH)
Solyc04g083160.2	0.982157	0.00173132	1.39519	0.00172938	Solyc04g083160
Solyc05g006740.4	0.76892	0.0682815	1.80361	2.41e-05	Glutathione S-transferase (AHRD V3.3 *** A0A200QY01_9MAGN)
Solyc07g061960.3	0.642444	0.112774	1.13875	0.0178368	Beta-lactamase-like (AHRD V3.3 *** A0A200QS30_9MAGN)
Solyc02g063410.3	0.0594111	1	1.82083	0.000240495	Hydroxyproline-rich glycoprotein family protein (AHRD V3.3 *** A0A2U1M3E1_ARTAN)
Solyc12g100300.2	1.20485	0.104721	1.69054	0.00267308	Metal tolerance protein 3 (AHRD V3.3 *** A0A2G2YBF6_CAPAN)
Solyc07g054760.1	0.138047	1	1.44269	0.00365445	Wound-responsive family protein (AHRD V3.3 *** A0A2K3L288_TRIPR)
Solyc07g042400.2	0.617879	0.542121	1.70647	2.32e-09	Unknown protein
Solyc07g045060.1	0.705401	0.666181	2.34645	4.13e-11	Auxin responsive protein (AHRD V3.3 *** Q75GP8_ORYSJ)
Solyc06g066830.4	0.326409	1	1.12069	0.00571685	2-oxoglutarate (2OG) and Fe(II)-dependent oxygenase superfamily protein (AHRD V3.3 *** A0A2U1LXD5_ARTAN)
Solyc07g049560.3	0.428904	0.751023	1.53228	5.39e-08	Protein-tyrosine phosphatase (AHRD V3.3 *** A0A200RBI0_9MAGN)
Solyc12g010550.1	0.336492	1	1.18365	0.0440123	counting factor 45-1-like (AHRD V3.3 --* XP_013669773.1)
Solyc01g087980.4	-0.347704	1	1.02399	0.0127265	DUF793 domain-containing protein (AHRD V3.3 *** A0A1Q3CNG5_CEPFO)
Solyc00g500256.1	-0.0790163	1	1.24139	0.0404752	NADH-ubiquinone oxidoreductase chain 5 (AHRD V3.3 *-* A0A1Y0B159_9LAMI)
Solyc05g015530.3	0.368261	1	1.02129	0.0261588	Endoplasmic reticulum, stress-associated Ramp4 (AHRD V3.3 *** A0A2U1N8N8_ARTAN)
Solyc10g006420.4	-0.100149	1	2.53072	0.0029916	Homeobox-leucine zipper protein HDG2-like (AHRD V3.3 *** A0A2K3P3R2_TRIPR)
Solyc02g082170.3	0.404769	1	1.00029	0.00551444	Purine permease (AHRD V3.3 *** A0A2P5EE53_TREOI),Pfam:PF16913
Solyc04g080480.1	0.648076	0.316193	1.64513	4.63e-05	AMP-dependent synthetase/ligase (AHRD V3.3 *** A0A2U1NXR5_ARTAN)
Solyc05g007950.4	0.786421	0.0178017	1.42138	0.00134266	LERNALE L.esculentum ribonuclease le
Solyc08g078870.3	-0.0920986	1	1.2356	2.22e-05	Bifunctional inhibitor/lipid-transfer protein/seed storage 2S albumin superfamily protein (AHRD V3.3 *** A0A2U1PU47_ARTAN)
Solyc08g029160.1	0.144296	1	1.27044	0.0212678	Membrane steroid binding protein (AHRD V3.3 *** A0A1Y1HVR8_KLENI)
Solyc07g062810.4	0.709676	0.0469147	1.42498	2.77e-06	D-amino-acid transaminase, chloroplastic (AHRD V3.3 *** A0A2G2Z4Z6_CAPAN)
Solyc03g078500.3	0.298755	1	1.02921	0.00122358	Glycosyltransferase (AHRD V3.3 *** A0A2U1L2Y4_ARTAN)
Solyc10g079660.3	0.116546	1	1.72804	0.00199653	bHLH transcription factor 067
Solyc06g069150.1	0.49775	1	2.04571	5.85e-06	hypothetical protein (AHRD V3.3 *** AT1G13360.1)
Solyc01g102390.4	0.697106	0.0384719	1.71814	3.79e-09	Germin-like protein (AHRD V3.3 *** O65358_SOLTU)
Solyc02g069730.3	0.443771	1	1.28691	0.0394601	CASP-like protein (AHRD V3.3 *** A0A2G3D4D7_CAPCH)
Solyc07g008230.1	0.474117	0.694063	1.6638	4.13e-05	Glycosyltransferase (AHRD V3.3 *** A0A2I4GJH4_9ROSI)
Solyc03g121900.1	-0.970768	1	2.89502	0.00130434	Bifunctional inhibitor/plant lipid transfer protein/seed storage helical domain containing protein (AHRD V3.3 *** A0A2P5DNS6_PARAD)
Solyc01g094140.3	0.856986	0.0166883	1.33549	0.00171379	Cytochrome P450 (AHRD V3.3 *** A0A200PMQ0_9MAGN)
Solyc07g054780.1	-0.811923	0.925063	2.39548	1.85e-06	Wound induced protein (AHRD V3.3 *** Q04129_SOLLC)
Solyc07g052670.3	0.195089	1	1.10379	0.000287122	bHLH transcription factor 053
Solyc09g009550.4	0.43075	1	1.13659	0.0306401	Alpha/beta-Hydrolases superfamily protein (AHRD V3.3 *** A0A2U1QP59_ARTAN)
Solyc09g008200.4	0.0741876	1	1.28481	0.0126249	heavy metal-associated isoprenylated plant protein 3-like (AHRD V3.3 *-* A0A1S4B4L4_TOBAC)
Solyc10g086270.2	0.799626	1	2.07118	0.0449024	R2R3MYB transcription factor 28
Solyc06g005070.3	0.287277	1	1.24347	0.00299259	Major facilitator superfamily protein (AHRD V3.3 *** A0A1P8AQH5_ARATH)
Solyc09g018790.3	0.439842	0.947362	1.02456	0.0383812	Succinic semialdehyde reductase isofom1
Solyc02g080450.1	0.199455	1	1.60966	0.00846194	hypothetical protein (AHRD V3.3 *-* AT4G04745.1)
Solyc01g066910.3	-1.29022	0.301528	1.99676	1.16e-05	Bifunctional inhibitor/plant lipid transfer protein/seed storage helical domain containing protein (AHRD V3.3 *** A0A2P5CY45_TREOI)
Solyc03g083996.1	-1.0676	1	2.70463	0.00255601	Bifunctional inhibitor/lipid-transfer protein/seed storage 2S albumin superfamily protein (AHRD V3.3 *-* A0A2U1PU47_ARTAN)
Solyc10g079650.2	-0.120112	1	1.41624	0.0029916	bHLH transcription factor 066
Solyc11g045520.2	0.337288	1	2.48673	1.62e-13	2-oxoglutarate (2OG) and Fe(II)-dependent oxygenase superfamily protein (AHRD V3.3 *** A0A2U1QIJ9_ARTAN)
Solyc06g066710.1	1.08201	0.363065	3.63162	4.85e-24	hypothetical protein (AHRD V3.3 --* AT2G25735.1)
Solyc09g072700.4	1.27386	0.0821598	2.48438	2.78e-06	Peroxidase (AHRD V3.3 *** K4CUU6_SOLLC)
Solyc11g069700.2	1.00498	0.0849545	1.27178	0.0260706	Elongation factor 1-alpha (AHRD V3.3 *** A0A1U8EL12_CAPAN)
Solyc08g065190.3	0.481457	0.594118	1.05915	0.0138503	Fe(2+) transport protein 3, chloroplastic (AHRD V3.3 *** A0A2G2YWQ8_CAPAN)
Solyc09g092500.1	0.53337	0.907914	1.19496	0.0248933	UDP-glycosyltransferase 75C1 (AHRD V3.3 *** U75C1_SOLLC)
Solyc03g111830.4	0.585583	0.205032	1.00809	0.00426653	Protein-L-isoaspartate O-methyltransferase (AHRD V3.3 *** A0A2G2X8E9_CAPBA),Pfam:PF01135
Solyc09g082720.3	0.317004	1	1.34599	1.75e-05	NAD(P)-linked oxidoreductase, aldo/keto reductase family protein (AHRD V3.3 *** A0A1Y1HY98_KLENI)
Solyc09g013140.3	0.339067	1	1.0015	0.0271983	DUF962 domain-containing protein (AHRD V3.3 *** A0A1Q3BKN1_CEPFO)
Solyc05g055400.4	-0.66279	0.400056	1.35348	0.00112841	Cytochrome P450 (AHRD V3.3 *** A0A200Q2G7_9MAGN)
Solyc11g011275.1	1.13213	0.0572941	1.30144	0.0130911	Retrovirus-related Pol polyprotein from transposon TNT 1-94 (AHRD V3.3 *-* A0A2K3MQA9_TRIPR)
Solyc01g109390.3	-0.744941	0.984118	1.5357	0.000404609	Bifunctional inhibitor/lipid-transfer protein/seed storage 2S albumin superfamily protein (AHRD V3.3 *** Q8GXG3_ARATH)
Solyc00g500169.1	0.146606	1	1.25867	0.02167	NADH-ubiquinone oxidoreductase chain 5 (AHRD V3.3 *** A0A0C5ARN6_HYONI)
Solyc07g056480.3	0.767963	0.0832686	1.38268	5.02e-05	glutathione S-transferase/peroxidase
Solyc03g007860.1	1.45516	0.482876	2.33529	0.0450094	Protein PAM68, chloroplastic (AHRD V3.3 *** A0A2G2YAA0_CAPAN)
Solyc00g500339.1	0.209277	1	1.15094	0.0197854	Unknown protein
Solyc11g019910.1	-0.317084	1	1.0303	0.0440896	Plant invertase/pectin methylesterase inhibitor superfamily protein (AHRD V3.3 *** A0A2U1KPL8_ARTAN)
Solyc03g121420.4	0.349244	1	1.19779	0.00299694	Inorganic pyrophosphatase 1 (AHRD V3.3 *** A0A2G2XXB4_CAPAN)
Solyc02g078250.4	0.758674	0.446251	1.29508	0.0456507	CASP-like protein (AHRD V3.3 *** A0A218WXP0_PUNGR)
Solyc10g006920.3	0.306312	1	2.09882	1.08e-12	CBS domain (AHRD V3.3 *** A0A200QRX2_9MAGN)
Solyc03g114090.1	0.64409	0.49273	1.28804	0.0173164	RING/U-box superfamily protein (AHRD V3.3 *** A0A2U1N3Q0_ARTAN)
Solyc06g074240.3	0.279324	1	1.02462	0.0400185	Beta-carotene,Pfam:PF05834
Solyc02g068400.3	0.646607	0.925063	1.78294	0.0310878	Pectin lyase-like superfamily protein (AHRD V3.3 *** AT4G20050.7)
Solyc00g500316.1	0.116591	1	1.4033	0.0234765	NADH dehydrogenase subunit 2 (AHRD V3.3 *-* A0A060DER8_9GENT)
Solyc04g009910.3	0.68979	0.0762021	2.13479	3.88e-14	Phosphoenolpyruvate carboxylase kinase (AHRD V3.3 *** Q9SDY0_SOLLC)
Solyc04g008230.3	-0.831948	1	1.87366	0.000434347	Pectin lyase-like superfamily protein (AHRD V3.3 *** A0A2U1PE89_ARTAN)
Solyc04g014510.3	0.419511	1	1.71451	0.000699418	glutamine synthase
Solyc03g115750.1	2.13249	0.0765984	3.18697	0.00770946	Xyloglucan galactosyltransferase KATAMARI1-like protein (AHRD V3.3 *** A0A2G3CZB2_CAPCH)
Solyc01g005370.3	0.289706	1	1.74007	0.00103188	Calcium-dependent protein kinase (AHRD V3.3 *-* CDPK_DAUCA)
Solyc10g054910.1	0.202588	1	1.10136	0.000941292	Peptidyl-prolyl cis-trans isomerase (AHRD V3.3 *** A0A2G2W9L6_CAPBA)
Solyc01g111350.3	0.455898	1	1.77012	7.78e-09	Major facilitator superfamily protein (AHRD V3.3 *** Q9SW40_ARATH)
Solyc01g107780.4	0.771334	0.0158153	1.51514	3.96e-06	Glycosyltransferase (AHRD V3.3 *** A0A1Q3DDW3_CEPFO)
Solyc03g116910.3	0.347335	1	1.05916	0.00350243	cinnamoyl-CoA reductase 2
Solyc02g090120.1	-0.652421	1	1.56339	0.0189034	hypothetical protein (AHRD V3.3 -** AT5G66985.1)
Solyc02g083410.4	0.357896	1	1.01571	0.02167	Phytoene dehydrogenase chloroplastic chromoplastic-like (AHRD V3.3 *** A0A2K3LEN1_TRIPR)
Solyc01g111050.4	0.780305	0.225929	1.22857	0.00227122	COBRA-like protein (AHRD V3.3 *** K4B3W8_SOLLC)
Solyc07g052700.3	0.370592	1	1.08684	0.00611615	MADS-box transcription factor (AHRD V3.3 *** A0A2K3PNN3_TRIPR)
Solyc12g097040.1	0.209018	1	1.29178	0.032439	small acidic protein 1 (AHRD V3.3 --* AT4G13520.2)
Solyc07g006700.1	-1.92644	0.495372	2.17746	0.000959879	Pathogenesis-related protein PR-1 (AHRD V3.3 *** A0A1U8H8G8_CAPAN)
Solyc08g078700.2	0.480188	1	2.41005	0.0054778	mitochondrial small heat shock protein
Solyc00g500098.1	0.900521	0.637282	1.92059	0.0110949	NADH-ubiquinone oxidoreductase chain 5 (AHRD V3.3 *** A0A0C5ARN6_HYONI)
Solyc11g069450.1	0.563234	0.272803	1.24095	0.00310014	Senescence regulator S40 (AHRD V3.3 *** A0A200QID2_9MAGN)
Solyc08g082860.4	0.789746	0.0895005	1.0437	0.0385338	Trehalase (AHRD V3.3 *** A0A2G3AD59_CAPAN)
Solyc11g071720.2	0.507916	0.830766	1.30863	0.00123711	Alpha/beta-Hydrolases superfamily protein (AHRD V3.3 *** A0A1P8BCJ0_ARATH)
Solyc00g500271.1	0.90052	0.637282	1.92059	0.0110922	NADH-ubiquinone oxidoreductase chain 5 (AHRD V3.3 *** A0A0C5ARN6_HYONI)
Solyc00g500196.1	-0.0692153	1	2.33455	5.41e-05	Protein TIC 214 (AHRD V3.3 *** K4EQH9_DATST)
Solyc07g063640.1	-0.956817	0.480705	1.72639	0.030373	Wound-responsive family protein (AHRD V3.3 *-* A0A2U1LJB1_ARTAN)
Solyc04g009900.4	0.389318	0.879362	1.03504	0.00103188	phosphoenolpyruvate carboxylase kinase
Solyc01g087150.3	0.473485	0.836707	1.2582	0.00648441	Protein DETOXIFICATION (AHRD V3.3 *** A0A328DUA2_9ASTE)
Solyc01g096340.3	0.557321	0.657659	1.03981	0.0230041	Small auxin up-regulated RNA2
Solyc09g015430.3	1.8557	0.619316	3.31968	0.0429124	Unknown protein
Solyc02g092800.3	0.118889	1	1.30532	0.00298403	metal transporter AY196092
Solyc10g007290.4	0.288364	1	1.29193	0.0144408	phosphoenolpyruvate carboxylase (AHRD V3.3 *** A0A1S3YLC5_TOBAC)
Solyc06g062560.2	0.2694	1	1.04321	0.0037012	phosphatase 14B
Solyc10g006290.3	0.390398	0.770127	1.09661	0.000503365	constitutive plastid-lipid associated protein
Solyc07g053900.2	0.254356	1	1.46926	3.84e-05	DUF506 domain-containing protein (AHRD V3.3 *** A0A1Q3CKJ0_CEPFO)
Solyc06g036110.1	0.399791	0.866614	1.48311	7.66e-07	Calcium-dependent lipid-binding (CaLB domain) family protein (AHRD V3.3 *** A0A2U1LCI8_ARTAN)
Solyc08g005090.2	0.642216	1	1.78803	5.67e-05	DUF740 domain-containing protein (AHRD V3.3 *** A0A1Q3BKH7_CEPFO)
Solyc04g080990.2	0.457804	1	1.64489	0.00649503	S-type anion channel SLAH1 (AHRD V3.3 *** A0A2G3CQY6_CAPCH)
Solyc04g074330.3	0.933337	0.0267899	1.54761	0.0124199	Glycosyltransferase (AHRD V3.3 *** A0A077EMP8_ACTDE)
Solyc06g054310.1	0.70638	1	2.48429	4.86e-05	Fantastic four-like protein (AHRD V3.3 *** A0A2K3NF15_TRIPR)
Solyc04g058150.3	1.00492	0.067976	1.63498	0.000545046	Metallothionein-like protein (AHRD V3.3 *** A8DUB1_SOLLC)
Solyc03g093220.3	0.334767	1	1.11152	0.0192157	transmembrane protein (AHRD V3.3 *** AT3G42150.3)
Solyc04g054980.3	0.395758	0.705872	1.10203	0.000360919	PLAT/LH2 domain (AHRD V3.3 *** A0A200QB70_9MAGN)
Solyc01g057000.3	0.877891	0.901563	2.29253	0.000712647	Universal stress protein
Solyc10g047240.2	0.964749	0.12221	1.39718	0.0110449	annexin 9
Solyc09g089490.4	-0.399813	1	2.42051	1.41e-13	Proteinase inhibitor (AHRD V3.3 *** Q93X99_IPOBA)
Solyc08g066720.3	0.434961	1	1.4125	0.0359654	9-cis-epoxycarotenoid dioxygenase (AHRD V3.3 *** A4URT6_9ROSI)
Solyc00g500111.1	0.259847	1	1.58456	0.00393874	NADH dehydrogenase subunit 5 (AHRD V3.3 *-* A0A0C5B7L0_9SOLA)
Solyc00g500243.1	0.113653	1	1.08192	0.0472365	Cytochrome c oxidase subunit 2 (AHRD V3.3 *-* A0A0C5B2A3_HYONI)
Solyc01g109100.2	0.188177	1	1.57871	1.21e-05	TMV resistance protein N (AHRD V3.3 *-* XP_020426626.1)
Solyc12g098710.2	0.969921	0.0028739	1.45885	1.61e-05	15-cis-zeta-carotene isomerase, chloroplastic (AHRD V3.3 *** A0A1U8ESN0_CAPAN)
Solyc06g060300.1	0.83647	0.331521	1.24585	0.0460006	zinc-ribbon domain protein (AHRD V3.3 *** AT1G44414.1)
Solyc01g091760.3	0.817552	0.0142195	1.41521	0.000107058	Ethylene-responsive transcription factor 1 (AHRD V3.3 *** A0A2G3DE29_CAPCH)
Solyc01g109090.2	0.643487	0.240381	1.57958	0.00548669	Unknown protein
Solyc11g069240.2	-0.330852	1	1.49079	0.00282767	Protein indeterminate-domain 2 (AHRD V3.3 *** A0A2G3BBG6_CAPCH)
Solyc03g114860.4	0.943958	0.00197396	1.27704	0.000287122	alpha-1,4-glucan-protein synthase [UDP-forming] 2-like (AHRD V3.3 *** A0A2G3A1X9_CAPAN)
Solyc03g112540.4	0.659194	0.265134	1.05783	0.0378139	NAD(P)-binding Rossmann-fold superfamily protein (AHRD V3.3 *** A0A2U1Q346_ARTAN)
Solyc10g009260.1	0.907936	0.455019	2.45119	1.86e-06	Unknown protein
Solyc03g112330.3	0.286725	1	1.22618	0.00858148	U-box domain-containing protein 52-like (AHRD V3.3 *** A0A2K3L2U5_TRIPR)
Solyc01g100370.3	-0.353838	1	1.06014	0.00524864	Adenine nucleotide alpha hydrolases-like superfamily protein (AHRD V3.3 *** A0A2U1PDN0_ARTAN)
Solyc12g011430.3	1.33601	0.144227	2.10001	0.00523785	Beta-lactamase-like (AHRD V3.3 *** A0A200QS30_9MAGN)
Solyc11g021060.2	0.788485	1	2.30906	7.47e-07	TOMARPIX proteinase inhibitor
Solyc06g074370.3	0.717283	0.539197	1.17196	0.0463181	Sialyltransferase-like protein (AHRD V3.3 *** Q4JEZ5_GOSRA)
Solyc02g069200.3	0.265495	1	2.31371	1e-15	iron-regulated transporter 1
Solyc08g080190.4	0.153459	1	1.36019	0.00901968	Glucose-methanol-choline (GMC) oxidoreductase family protein (AHRD V3.3 *** A0A2U1QFE7_ARTAN)
Solyc01g097570.2	0.754165	0.919015	1.39134	0.0126723	Protein SUPPRESSOR OF K(+) TRANSPORT GROWTH DEFECT 1 (AHRD V3.3 *-* A0A2G2W7B7_CAPBA)
Solyc06g005465.1	0.290505	1	1.19081	0.00127449	Metallothionein-like protein type 2 (AHRD V3.3 *** MT2Z_SOLLC)
Solyc03g006880.3	1.8836	0.130072	3.63865	0.00365626	gibberellin 20-oxidase-1
Solyc01g106600.2	0.656245	1	4.55125	1.21e-06	Pathogenesis-related protein 1 (AHRD V3.3 *** E2GEU1_9ROSI)
Solyc10g006430.3	1.1446	0.390228	2.75223	1.5e-05	transmembrane protein (AHRD V3.3 --* AT3G21710.2)
Solyc10g009595.1	0.853122	0.212061	1.19844	0.0112419	Retrovirus-related Pol polyprotein from transposon TNT 1-94 (AHRD V3.3 *-* A0A2K3MQA9_TRIPR)
Solyc07g052960.3	0.748658	1	2.33674	0.000218626	GRAS family TF
Solyc05g014470.3	0.0969978	1	1.00434	0.0283076	glyceraldehyde 3-phosphate dehydrogenase
Solyc08g006100.4	0.504451	0.633271	1.30839	0.00345202	plant/protein (Protein of unknown function%2C DUF599) (AHRD V3.3 *** AT5G10580.4)
Solyc06g083160.1	-0.347206	1	1.03917	0.00611615	DUF506 family protein (DUF506) (AHRD V3.3 *** O48807_ARATH)
Solyc05g024410.4	0.29269	1	1.55442	1.16e-07	Nitrile-specifier protein 4 (AHRD V3.3 *** A0A2G2ZQF7_CAPAN)
Solyc02g089450.1	0.450249	1	2.07766	0.000466813	protein GLUTAMINE DUMPER 6-like (AHRD V3.3 *** A0A2I4EB38_9ROSI)
Solyc04g058100.3	0.724021	0.507215	1.46766	0.0038297	Metallothionein-like protein (AHRD V3.3 *** A8DUB1_SOLLC)
Solyc12g088970.1	0.65246	0.754152	2.26348	4.59e-11	Cytochrome P450 (AHRD V3.3 *-* A0A200QY67_9MAGN)
Solyc02g084930.3	0.315824	1	1.13671	0.00626287	Cytochrome P450 (AHRD V3.3 *-* A0A200QE46_9MAGN)
Solyc01g099920.4	2.25988	0.195475	3.23718	0.0479526	PAR1-like protein (AHRD V3.3 *** A0A2U1KIG3_ARTAN)
Solyc12g017340.1	0.313363	1	2.03881	4.62e-05	Metal tolerance protein 10 (AHRD V3.3 *-* A0A2G2YIH1_CAPAN)
Solyc09g091060.3	-0.211773	1	1.95838	0.0400363	golgin subfamily A member 6-like protein 2 (AHRD V3.3 *** A0A2I4DJB1_9ROSI)
Solyc09g009720.2	0.304302	1	1.28472	0.0144408	Ubiquitin conjugating enzyme (AHRD V3.3 *** A0A172MJZ4_PAESU)
Solyc08g007540.3	0.579162	0.984118	1.45897	0.0174493	ACT domain-containing protein (AHRD V3.3 *** A0A1Q3BQZ1_CEPFO)
Solyc10g084680.1	0.459766	1	1.83213	3.44e-09	molybdate transporter 1-like (AHRD V3.3 *** A0A2G2Y2Q5_CAPAN)
Solyc03g093390.4	0.828589	0.314286	2.04211	9.03e-06	beta expansin precursor 2
Solyc08g078720.3	0.379304	0.892369	1.05349	0.0178368	14.7 kDa heat shock protein (AHRD V3.3 *-* A0A1J3HSD8_NOCCA)
Solyc07g063250.3	0.378592	0.984118	1.12226	0.0497682	HrpN-interacting protein from malus protein (AHRD V3.3 *** AT3G15395.5)
Solyc01g080900.4	0.340099	1	1.30159	0.0166949	Cytochrome P450 (AHRD V3.3 *** A0A200PPF3_9MAGN)
Solyc01g096140.3	0.73535	0.260365	1.23169	0.0012613	Aluminum-activated malate transporter 10 (AHRD V3.3 *** A0A2G2YY99_CAPAN)
Solyc01g005900.2	1.10142	0.220234	2.22913	0.000112892	Transferase (AHRD V3.3 *** A0A200Q1C0_9MAGN)
Solyc05g005170.4	-1.86787	0.0325049	1.60767	0.0385861	Pectin lyase-like superfamily protein (AHRD V3.3 *** O22699_ARATH)
Solyc02g088500.1	0.437241	0.703039	1.05215	0.000717768	Glycosyltransferase (AHRD V3.3 *** A0A2I4FYE0_9ROSI)
Solyc07g056420.4	0.722372	0.0803213	1.05362	0.0102869	glutathione S-transferase AY082341
Solyc12g087940.2	-1.32221	0.0360021	1.70804	4.36e-06	Eukaryotic aspartyl protease family protein (AHRD V3.3 *** F4K5B9_ARATH)
Solyc03g123410.1	0.308273	1	2.35156	0.000173143	Germin-like protein 1 (AHRD V3.3 *** A0A1U8G802_CAPAN)
Solyc03g006890.3	0.576108	0.726205	1.44281	0.00174845	Protein kinase domain (AHRD V3.3 *** A0A200PMN1_9MAGN)
Solyc02g090210.3	0.479295	1	1.2225	0.0262286	GDSL esterase/lipase (AHRD V3.3 *** A0A2G3D8U2_CAPCH)
Solyc01g108540.3	0.394445	0.878302	1.03324	0.00380345	Alpha/beta-Hydrolases superfamily protein (AHRD V3.3 *** A0A2U1KC75_ARTAN)
Solyc05g055260.4	0.210496	1	1.06312	0.0355483	Small nuclear ribonucleoprotein G (AHRD V3.3 *** A0A2G3CIT2_CAPCH)
Solyc03g096410.1	-0.188037	1	1.48278	0.0359654	Unknown protein
Solyc10g081800.2	0.441385	1	1.49241	0.00139781	MD-2-related lipid recognition domain-containing protein / ML domain-containing protein (AHRD V3.3 *** A0A2U1NF61_ARTAN)
Solyc03g025800.3	0.709116	0.405738	2.93662	0.0125594	Heavy metal-associated isoprenylated plant protein (AHRD V3.3 *-* A0A2R6RWA7_ACTCH)
Solyc02g094330.3	-0.551593	1	1.04043	0.0198869	Pollen Ole e 1 allergen and extensin family protein (AHRD V3.3 *** F4JEV5_ARATH),Pfam:PF01190
Solyc02g065000.1	0.721986	0.348697	1.7562	0.01123	Calcium-binding EF-hand (AHRD V3.3 *** A0A2U1N7Z6_ARTAN)
Solyc06g062550.4	0.194078	1	1.21492	0.000163915	LES459817 putative phosphatase 14A
Solyc04g057940.4	0.743201	0.111448	1.16791	0.025872	RING-type E3 ubiquitin transferase (AHRD V3.3 *** A0A2G2WYB6_CAPBA)
Solyc04g079700.3	0.0394333	1	1.56093	9.76e-06	Transducin/WD40 repeat-like superfamily protein (AHRD V3.3 *** A0A2U1PM75_ARTAN)
Solyc02g071440.3	0.557141	0.61858	1.17587	0.000825264	2-oxoglutarate (2OG) and Fe(II)-dependent oxygenase superfamily protein (AHRD V3.3 *** Q9SB33_ARATH)
Solyc11g021363.1	0.897576	0.229485	1.31358	0.00310681	Retrovirus-related Pol polyprotein from transposon TNT 1-94 (AHRD V3.3 *-* A0A2K3MQA9_TRIPR)
Solyc10g018320.1	-0.460268	1	1.32895	0.0422526	Plant invertase/pectin methylesterase inhibitor superfamily protein (AHRD V3.3 *** A0A061G797_THECC)
Solyc06g034290.3	0.151891	1	1.31193	0.000178266	Glycerol-3-phosphate transporter 1-like protein (AHRD V3.3 *** A0A2K3PR18_TRIPR)
Solyc01g006380.2	0.763074	0.0683737	1.3203	0.00102054	RING-type E3 ubiquitin transferase (AHRD V3.3 *-* A0A2U1P546_ARTAN)
Solyc00g500186.1	0.27236	1	1.38173	0.0317108	Cytochrome c oxidase subunit 1 (AHRD V3.3 *** A0A2G2YXI2_CAPAN)
Solyc03g026370.1	0.402203	1	1.1353	0.0132967	Peptidoglycan-binding LysM domain-containing protein (AHRD V3.3 *** A0A2U1MKY7_ARTAN)
Solyc05g009430.3	2.29402	0.12221	3.92936	0.0181634	Endonuclease 3 (AHRD V3.3 *** A0A2G3B636_CAPCH)
Solyc06g066750.3	-0.574615	1	1.93748	0.000156232	To encode a PR protein, Belongs to the plant thionin family with the following members:, putative (AHRD V3.3 *** A0A061GH02_THECC)
Solyc02g065480.2	-0.6978	1	2.83239	0.0145841	electron transporter%2C putative (Protein of unknown function%2C DUF547) (AHRD V3.3 *** AT5G66600.9)
Solyc04g082270.3	0.0300956	1	1.62726	0.00935704	DUF241 domain-containing protein (AHRD V3.3 *** A0A1Q3B6H2_CEPFO)
Solyc03g150154.1	1.02718	0.272803	1.80201	0.00144174	Alpha-n-acetylglucosaminidase-like protein (AHRD V3.3 *-* A0A2K3NS60_TRIPR)
Solyc12g017350.2	0.219094	1	1.92871	5.26e-11	Cation efflux protein (AHRD V3.3 *** A0A200Q589_9MAGN)
Solyc02g088130.1	0.409793	0.615571	1.04031	0.00434989	transmembrane protein (AHRD V3.3 *** AT3G29034.1)
Solyc04g007730.3	0.116265	1	1.13885	0.000433922	fold protein (AHRD V3.3 *** AT1G23110.7)
Solyc02g004000.1	-0.178712	1	1.91961	0.00100682	Regulator of rDNA transcription protein 15 (AHRD V3.3 *-* A0A2G2V0S9_CAPBA)
Solyc12g006770.1	0.109257	1	2.13813	0.00208229	Unknown protein
Solyc03g123400.1	0.390596	0.987376	1.01427	0.0109047	GRAS16
Solyc02g091080.2	1.35273	0.165575	1.81115	0.0422526	Protein DETOXIFICATION (AHRD V3.3 *** A0A2I4FHE6_9ROSI)
Solyc11g071280.2	0.794889	0.0418391	1.21898	0.000443849	4-amino-4-deoxychorismate lyase
Solyc12g056570.1	0.592243	1	3.82831	0.000188758	UPF0496 protein (AHRD V3.3 *** A0A2U1KPX1_ARTAN)
Solyc09g011240.3	0.629899	0.163532	1.08154	0.00156129	NAD(P)-linked oxidoreductase superfamily protein (AHRD V3.3 *** A0A2U1L511_ARTAN)
Solyc04g014770.1	0.308808	1	1.43887	0.0389378	Unknown protein
Solyc03g120870.3	0.0493644	1	2.13846	2.81e-08	CASP-like protein (AHRD V3.3 *** A0A2I4G5I1_9ROSI)
Solyc12g005820.3	0.346564	1	1.73525	0.000124414	transmembrane protein (AHRD V3.3 *** AT3G21710.2)
Solyc07g063170.1	0.869748	0.389316	1.6514	0.00316286	Unknown protein
Solyc12g056240.2	0.2081	1	1.18375	0.000652511	Glutathione peroxidase (AHRD V3.3 *** A0A1U8EV38_CAPAN)
Solyc07g005630.3	-0.449784	1	2.46033	0.00011609	defensin-like protein 1 (AHRD V3.3 -** XP_020080865.1),Pfam:PF00304
Solyc03g113030.4	0.763747	0.0158939	1.30951	0.000742868	Aldose 1-epimerase (AHRD V3.3 *** A0A2G3CYH4_CAPCH)
Solyc03g120320.1	0.541963	0.821389	1.46686	0.00331898	F-box/kelch-repeat protein (AHRD V3.3 *** A0A1J3DG12_NOCCA)
Solyc06g067950.3	0.666747	0.217232	1.85822	2.81e-05	Alpha/beta-Hydrolases superfamily protein (AHRD V3.3 *** A0A2U1Q9V2_ARTAN)
Solyc11g018530.2	0.577681	0.260365	1.84387	8.78e-10	root-specific metal transporter
Solyc04g011600.4	1.13834	0.116624	1.61382	0.0355483	Glycerol-3-phosphate acyltransferase 5 (AHRD V3.3 *** A0A1U8H0F1_CAPAN)
Solyc07g065110.1	-0.602695	0.991881	1.10903	0.00915804	Bifunctional inhibitor/plant lipid transfer protein/seed storage helical domain containing protein (AHRD V3.3 *** A0A2P5G019_TREOI)
Solyc01g010350.4	0.739489	0.0773101	1.4392	5e-06	triose phosphate/phosphate translocator, chloroplastic-like (AHRD V3.3 *** A0A2I4H880_9ROSI)
Solyc04g077370.2	0.884963	1	2.82794	0.00899273	G-type lectin S-receptor-like serine/threonine-protein kinase (AHRD V3.3 *** A0A2G3CPH9_CAPCH)
Solyc10g005500.3	0.101352	1	1.20596	0.000226724	Metal tolerance protein 10 (AHRD V3.3 *** A0A2G2VR41_CAPBA)
Solyc01g080230.3	0.340259	1	1.59585	9.74e-09	endo-1,31,4-beta-D-glucanase-like (AHRD V3.3 *** A0A2I4F2Y3_9ROSI)
Solyc07g005300.1	0.384505	0.925063	1.25308	0.00397482	Unknown protein
Solyc03g083470.3	-1.09096	0.0194548	-1.29849	0.017238	Receptor-like protein kinase (AHRD V3.3 *** A0A2K3NJB3_TRIPR)
Solyc01g105200.2	-1.28484	0.000622922	-2.3581	0.0144408	Protein DA1 (AHRD V3.3 *-* A0A2I0VSM4_9ASPA)
Solyc02g089640.3	-1.07655	0.0003426	-1.11599	0.0278718	Cellulose-synthase-like C4 (AHRD V3.3 *** A0A2U1LSH2_ARTAN)
Solyc03g097050.3	-1.05066	0.00100854	-2.39948	2.34e-15	Cellulose synthase (AHRD V3.3 *** A0A2U1M9E5_ARTAN)
Solyc05g012890.1	-1.10716	0.0364875	-1.93837	0.000621009	Late blight resistance protein R1-A (AHRD V3.3 *-* A0A2G2VV43_CAPBA)
Solyc02g079570.4	-1.17951	0.00544068	-2.01647	1.61e-05	G-type lectin S-receptor-like serine/threonine-protein kinase (AHRD V3.3 *** A0A2G3A8W8_CAPAN)
Solyc03g083730.1	-1.60231	0.0283407	-2.39482	1.22e-07	Plant invertase/pectin methylesterase inhibitor superfamily protein, putative (AHRD V3.3 *** A0A061G4U8_THECC)
Solyc03g093080.3	-1.31261	9.3e-07	-1.36878	0.000874695	Xyloglucan endotransglucosylase/hydrolase (AHRD V3.3 *** Q6RHY0_SOLLC)
Solyc01g102840.3	-1.07842	0.000238551	-1.49491	0.00134342	Disease resistance protein (TIR-NBS-LRR class) (AHRD V3.3 *** A0A2U1NT16_ARTAN)
Solyc03g093110.3	-1.51875	1.85e-07	-1.35614	0.00446734	Xyloglucan endotransglucosylase/hydrolase (AHRD V3.3 *** Q6RHY0_SOLLC)
Solyc03g095770.3	-1.13189	0.0227319	-1.56186	5.13e-05	WRKY transcription factor 80
Solyc08g080290.4	-1.10993	0.0317153	-2.20378	0.000214406	Ethylene-responsive transcription factor (AHRD V3.3 *** A0A2G2XKF3_CAPBA)
Solyc07g032230.3	-1.07475	0.000778532	-1.45204	1.18e-06	Regulator of Vps4 activity in the MVB pathway protein (AHRD V3.3 *-* F4ITF9_ARATH)
Solyc12g036390.2	-1.18249	0.000615443	-1.15581	0.00325577	Calmodulin binding protein-like (AHRD V3.3 *** A0A200Q136_9MAGN)
Solyc04g074450.1	-1.34781	5.14e-09	-1.10048	0.0171748	Protein EXORDIUM-like 1 (AHRD V3.3 *** A0A2G2ZQI6_CAPAN)
Solyc01g101050.3	-2.11587	0.000950905	-2.0652	0.00611615	Peroxidase (AHRD V3.3 *** K4B1D5_SOLLC)
Solyc06g005170.3	-1.03969	0.0147528	-1.86838	7.36e-05	mitogen-activated protein kinase 3
Solyc07g056000.2	-1.40456	2.59e-08	-1.55282	0.000365159	Xyloglucan endotransglucosylase/hydrolase (AHRD V3.3 *** Q43528_SOLLC)
Solyc02g082550.3	-1.10436	0.0369264	-1.79992	1.29e-05	Protein kinase - like protein (AHRD V3.3 *** O81783_ARATH)
Solyc01g007020.4	-1.81865	0.0413743	-2.44593	6.69e-05	RING-type E3 ubiquitin transferase (AHRD V3.3 *** Q3HLY8_CAPAN)
Solyc04g054690.3	-1.18386	0.00214299	-1.36873	0.000223759	ascorbate oxidase
Solyc11g018774.1	-1.37218	0.00638122	-2.86378	1.01e-09	Peroxidase (AHRD V3.3 *** M1CN26_SOLTU)
Solyc08g005610.3	-1.14734	0.0323659	-1.49489	0.00283383	Cytochrome P450 (AHRD V3.3 *** A0A200R6R4_9MAGN)
Solyc12g096880.3	-1.3256	0.0314194	-2.22822	0.00161923	Disease resistance protein (TIR-NBS-LRR class) family (AHRD V3.3 *-* F4J361_ARATH)
Solyc11g018805.1	-1.24734	0.0317691	-2.72345	5.08e-09	Peroxidase (AHRD V3.3 *** M1CN26_SOLTU)
Solyc03g093120.5.1	-1.59667	4.5e-08	-1.5012	0.000699368	Xyloglucan endotransglucosylase/hydrolase (AHRD V3.3 *** Q6RHY0_SOLLC)
Solyc02g064680.4	-1.19152	0.015196	-2.64749	2.51e-15	Calcium-transporting ATPase (AHRD V3.3 *** A0A1U8FI07_CAPAN)
Solyc09g074550.3	-2.04195	0.032878	-2.24519	0.0338502	CASP-like protein (AHRD V3.3 *** A0A2U1NML5_ARTAN)
Solyc11g018772.1	-1.24642	0.0339172	-2.72605	2.93e-09	Peroxidase (AHRD V3.3 *** M1CN26_SOLTU)
Solyc03g093130.3	-1.26284	7.77e-07	-1.22772	0.00119174	xyloglucan endotransglucosylase-hydrolase 3
Solyc10g086280.2	-2.09436	1.41e-06	-1.64369	0.0139136	heavy metal-associated isoprenylated plant protein 3-like (AHRD V3.3 *** A0A1S4A3L2_TOBAC)
Solyc10g047810.3	-1.26831	0.0176842	-1.54946	0.0674246	Lectin receptor kinase (AHRD V3.3 *** Q6UY57_MEDTR)
Solyc02g094000.1	-2.0663	2.06e-07	-0.749725	0.377047	EF_hand_5 domain-containing protein/EF_hand_6 domain-containing protein (AHRD V3.3 *** A0A1Q3B940_CEPFO)
Solyc09g018010.3	-1.77893	0.0120566	-1.52852	0.160577	Non-specific lipid-transfer protein (AHRD V3.3 *** M0ZNZ5_SOLTU)
Solyc04g074440.1	-1.11179	0.00506733	0.000102461	1	Protein EXORDIUM-like 1 (AHRD V3.3 *** A0A2G2ZQI6_CAPAN)
Solyc11g073075.1	-1.50611	0.0123485	0.546758	0.793488	Zinc finger protein (AHRD V3.3 *** A0A200PZ96_9MAGN)
Solyc02g084980.3	-1.26111	0.00027066	-0.666276	0.434505	Hexosyltransferase (AHRD V3.3 *** A0A2G2XGM6_CAPBA)
Solyc02g084410.3	-2.20961	0.0404577	0.709413	1	Lactoylglutathione lyase (AHRD V3.3 *** A0A2K3LFU2_TRIPR)
Solyc03g113130.3	-1.57693	0.00372487	0.623822	0.620795	plant cysteine oxidase 2-like (AHRD V3.3 *** A0A2G3A1M0_CAPAN)
Solyc03g124110.2	-1.7851	0.0170982	-0.873627	0.461787	Dehydration-responsive element-binding transcription factor (AHRD V3.3 *** A0A1S6M2D0_9CARY)
Solyc02g086300.4	-1.49577	0.0272245	-0.575601	0.732354	Class I glutamine amidotransferase-like superfamily protein (AHRD V3.3 *** A0A2U1KIC9_ARTAN)
Solyc11g020100.3	-1.43932	0.00390512	-0.935136	0.39088	Disease resistance protein (AHRD V3.3 *** A0A2U1N8H9_ARTAN)
Solyc02g067600.1	-1.24807	0.0255913	-0.729236	0.650851	Unknown protein
Solyc05g051240.1	-1.11321	0.0369155	-0.911323	0.179059	aspartic proteinase PCS1 (AHRD V3.3 *** A0A1U8GYE6_CAPAN)
Solyc01g006290.4	-3.78099	3.57e-06	-0.946852	0.877366	Peroxidase (AHRD V3.3 *** K4ASJ5_SOLLC)
Solyc02g021260.3	-1.50163	0.0187753	-1.2622	0.244761	B3 domain-containing protein (AHRD V3.3 *-* A0A1Q3DFU3_CEPFO)
Solyc05g052550.1	-1.4245	0.000668125	-0.326874	1	Zinc finger CCCH domain-containing protein 47 (AHRD V3.3 *-* A0A1U8GQ71_CAPAN)
Solyc04g008100.3	-1.84698	0.000189463	-0.0584213	1	RING-type E3 ubiquitin transferase (AHRD V3.3 *** A0A2G2ZH40_CAPAN)
Solyc12g055710.1	-1.39381	0.0151216	0.133103	1	RING/U-box superfamily protein (AHRD V3.3 *** A0A2U1LDD8_ARTAN)
Solyc12g013610.2	-1.92686	0.0218504	0.181332	1	Calmodulin-binding protein (AHRD V3.3 *** G7JMG3_MEDTR)
Solyc06g060690.3	-1.01815	0.00925008	-0.601697	0.431816	Protein kinase superfamily protein (AHRD V3.3 *** Q9SVY4_ARATH)
Solyc08g078190.2	-1.46361	0.00372213	0.725566	0.431816	Ethylene-responsive transcription factor 5 (AHRD V3.3 *** A0A2G2XL45_CAPBA)
Solyc04g074420.1	-1.15699	0.0361674	0.107862	1	Protein EXORDIUM-like 1 (AHRD V3.3 *-* A0A2G2WZY1_CAPBA)
Solyc03g112760.3	-1.78129	0.0392873	-0.112742	1	transmembrane protein (AHRD V3.3 *** AT3G48200.1)
Solyc03g043700.3	-1.33732	0.00295767	-1.7273	0.058668	U-box domain-containing protein 4-like (AHRD V3.3 *** A0A2I4HV32_9ROSI)
Solyc04g005050.1	-1.39322	5.03e-05	-0.956018	0.110325	Metalloendoproteinase 1 (AHRD V3.3 *** A0A1J3IKZ8_NOCCA)
Solyc07g040710.3	-1.71798	0.00079126	-1.59478	0.107114	Calmodulin-binding protein (AHRD V3.3 *** A0A2U1QIJ0_ARTAN)
Solyc03g114530.4	-3.18625	0.0121625	-1.10627	0.996262	Strictosidine synthase (AHRD V3.3 *** A0A346A6F4_GELSE)
Solyc10g084880.3	-1.54848	0.00107794	-0.69871	0.63961	Avr9/Cf-9 rapidly elicited protein 137 (AHRD V3.3 *** Q9FQZ2_TOBAC)
Solyc05g052570.3	-1.42833	0.0194548	-0.919699	0.480877	Zinc finger transcription factor 39
Solyc02g079440.3	-1.07901	0.0108781	-0.857925	0.240332	FAD-binding Berberine family protein (AHRD V3.3 *** A0A2U1MQE5_ARTAN)
Solyc07g045100.1	-1.11337	0.00207249	-0.503997	0.644439	Eukaryotic aspartyl protease family protein (AHRD V3.3 *** G7KD30_MEDTR)
Solyc09g014990.4	-1.78058	0.000190576	-1.2045	0.130157	WRKY transcription factor 33
Solyc01g079660.2	-1.97125	0.000974584	-1.18116	0.424323	Cotton fiber protein (AHRD V3.3 *** Q570M0_ARATH)
Solyc02g087350.3	-1.8687	3.58e-05	0.0794281	1	Hexosyltransferase (AHRD V3.3 *** A0A2G2XIE5_CAPBA)
Solyc01g087580.3	-1.42333	0.0331873	1.0699	0.0521118	hypothetical protein (AHRD V3.3 *-* AT3G57450.1)
Solyc01g073810.2	-1.1379	0.0113441	-0.534076	0.779667	Cysteine/Histidine-rich C1 domain family protein (AHRD V3.3 *** A0A2U1L9L8_ARTAN)
Solyc03g093540.1	-1.75274	0.0264735	0.459268	0.967763	Ethylene-responsive transcription factor 5 (AHRD V3.3 *** ERF5_TOBAC)
Solyc04g074430.2	-1.54665	3.51e-08	-0.522545	0.787288	Protein EXORDIUM-like 1 (AHRD V3.3 *-* A0A2G2ZQI6_CAPAN)
Solyc01g095630.3	-1.489	2.45e-05	-1.06675	0.242359	WRKY transcription factor 41
Solyc04g081970.3	-1.19693	0.0428623	-1.25738	0.317273	Thioredoxin (AHRD V3.3 *** A0A200QEF8_9MAGN)
Solyc11g072930.3	-1.29475	0.00100167	-0.166616	1	Leucine-rich repeat protein kinase family protein (AHRD V3.3 *** A0A178WLG7_ARATH)
Solyc03g093550.1	-1.65608	0.0172412	0.846607	0.473948	Ethylene-responsive transcription factor 5 (AHRD V3.3 *** A0A2G3CVP7_CAPCH)
Solyc07g008380.2	-1.41615	0.00427731	-0.0102175	1	HXXXD-type acyl-transferase family protein (AHRD V3.3 *** F4JBC7_ARATH)
Solyc08g083050.1	-1.57939	6.12e-08	0.586228	0.300699	Erythronate-4-phosphate dehydrogenase family protein (AHRD V3.3 -** AT1G19400.3)
Solyc04g077980.1	-1.12577	0.0127208	0.224952	1	C2H2-type zinc finger protein
Solyc09g075330.4	-1.09607	0.0204951	-0.535981	0.668721	Pectinesterase (AHRD V3.3 *** A0A2G2ZVW5_CAPAN)
Solyc03g031760.4	-1.09136	0.0404577	-0.37448	0.991228	Homeobox-leucine zipper protein HDG2-like (AHRD V3.3 *** A0A2K3P3R2_TRIPR)
Solyc04g007360.1	-2.69327	0.0123605	-0.00107097	1	cotton fiber protein (AHRD V3.3 *** AT1G68350.1)
Solyc01g107710.2	-1.21937	0.0196309	0.148695	1	Late embryogenesis abundant protein-related / LEA protein-like protein (AHRD V3.3 *-* A0A178VGJ3_ARATH)
Solyc08g068770.3	-1.53198	0.0176842	-0.487811	0.848303	Tyramine n-hydroxycinnamoyl transferase (AHRD V3.3 *** Q5D8C0_CAPAN)
Solyc12g094470.3	-1.92925	0.0368824	-0.350324	1	L-ascorbate oxidase-like protein (AHRD V3.3 *** A0A2G2VIC9_CAPBA)
Solyc08g066590.3	-2.30771	0.000277999	0.18918	1	Late embryogenesis abundant protein-related / LEA protein-like protein (AHRD V3.3 *-* A0A178VGJ3_ARATH)
Solyc08g068600.3	-1.93676	0.000562292	-0.697767	0.746524	Serine decarboxylase (AHRD V3.3 *** A0A2G2W5V8_CAPBA)
Solyc06g053640.1	-1.24581	0.0138694	-0.612977	0.821234	RING/U-box superfamily protein (AHRD V3.3 *** A0A2U1Q188_ARTAN)
Solyc02g085950.4	-2.13179	0.0401228	-1.65934	0.204635	cell wall protein X77373
Solyc06g073830.1	-1.33336	1.96e-05	-0.687749	0.185975	Calcium-binding protein CML38 (AHRD V3.3 *** A0A2G3BAP9_CAPCH)
Solyc03g117250.4	-2.11003	0.0334778	0.639278	0.991301	Flotillin-like protein 2 (AHRD V3.3 *** A0A2G3CZJ6_CAPCH)
Solyc06g074030.1	-1.35298	0.00338095	0.544599	0.536099	Polynucleotidyl transferase, ribonuclease H-like superfamily protein (AHRD V3.3 *** A0A2U1M9A7_ARTAN)
Solyc03g082370.1	-1.55973	0.000778532	0.239335	1	Avr9/Cf-9 rapidly elicited protein 65 (AHRD V3.3 *** Q9FQZ0_TOBAC)
Solyc02g088090.1	-1.24831	1.81e-05	-0.201919	1	Calmodulin-like protein 45 (AHRD V3.3 *** A0A2P0QD45_CAMSI)
Solyc01g079670.2	-2.04924	0.00135409	-0.421286	1	Cotton fiber protein (AHRD V3.3 *** Q570M0_ARATH)
Solyc12g100010.1	-1.45348	0.00232486	-0.917875	0.362674	receptor-like protein 12 (AHRD V3.3 *** A0A1U8ETX1_CAPAN)
Solyc03g119250.4	-1.77404	1.45e-05	-1.19837	0.134543	Calmodulin binding protein-like (AHRD V3.3 *** A0A200Q136_9MAGN)
Solyc01g091590.3	-1.79901	9.77e-08	0.026411	1	BON1-associated protein 2-like (AHRD V3.3 *** A0A2I4E3A5_9ROSI)
Solyc11g073055.1	-1.41325	0.00507331	0.21911	1	Zinc finger protein ZAT11 (AHRD V3.3 *-* A0A1J3JX49_NOCCA)
Solyc08g068610.3	-1.84991	0.00202724	-0.599329	0.856616	Serine decarboxylase (AHRD V3.3 *** A0A2G2W5V8_CAPBA)
Solyc03g117640.1	-1.2639	0.00386989	-0.882684	0.216944	MAP kinase kinase kinase 29
Solyc02g080830.1	-2.08094	0.00372589	-0.898576	0.620383	F-box plant-like protein, putative (AHRD V3.3 *** A0A072V4I2_MEDTR)
Solyc08g081810.3	-1.59464	0.0404577	0.0785273	1	Cation/H(+) antiporter 17 (AHRD V3.3 *** A0A2G2XJX1_CAPBA)
Solyc12g088390.1	-1.44187	0.0208766	0.284548	1	Zinc-finger protein (AHRD V3.3 *** Q40899_PETHY)
Solyc12g009000.1	-1.84001	0.00445794	-1.10028	0.158641	Harbinger transposase-derived nuclease (AHRD V3.3 *** A0A2U1Q453_ARTAN)
Solyc03g026280.3	-1.72722	0.00152977	-0.313245	1	C-repeat binding factor 1
Solyc03g033970.1	-1.66404	0.0388111	0.122272	1	Isoflavone reductase-like protein (AHRD V3.3 *** Q76LW3_NICSY)
Solyc06g006110.3	-2.40862	0.0275147	0.233663	1	Vacuolar cation/proton exchanger (AHRD V3.3 *** K4C393_SOLLC)
Solyc02g092890.1	-1.75312	0.0364875	0.275146	1	GPI-anchored CFEM domain protein ARB_01545-like isoform X2 (AHRD V3.3 *-* XP_021803343.1)
Solyc03g093560.1	-1.33714	0.00623063	0.148928	1	ethylene response factor C.6
Solyc10g052600.1	-1.25752	0.0170981	-0.24329	1	S-adenosyl-L-methionine-dependent methyltransferases superfamily protein (AHRD V3.3 *-* Q9M144_ARATH)
Solyc04g074680.1	-1.11473	0.00551985	0.182438	1	chromodomain-helicase-DNA-binding protein 9-like (AHRD V3.3 --* XP_021604423.1)
Solyc05g016310.1	-1.13956	0.0321597	-0.952141	0.0866978	Eukaryotic aspartyl protease family protein (AHRD V3.3 *** G7KD30_MEDTR)
Solyc07g026650.3	-2.23981	0.010405	0.80433	0.173107	1-aminocyclopropane-1-carboxylate oxidase 5
Solyc06g033870.1	-2.45359	0.000561992	-0.659856	0.969011	R2R3MYB transcription factor 105
Solyc07g056190.3	-1.5958	0.0230809	-1.30019	0.675066	Heavy metal-associated isoprenylated plant protein (AHRD V3.3 *** A0A2R6QEC1_ACTCH)
Solyc05g046000.4	-1.05907	0.00549957	0.109462	1	Peroxidase (AHRD V3.3 *** K4C0T3_SOLLC)
Solyc01g007010.2	-1.72657	0.000565069	-0.483604	1	RING-type E3 ubiquitin transferase (AHRD V3.3 *** Q3HLY8_CAPAN)
Solyc06g075780.3	-1.33386	0.00146488	-0.444338	0.865909	Zinc finger protein (AHRD V3.3 *** A0A200PZ96_9MAGN)
Solyc05g005170.4	-1.86787	0.0325049	1.60767	0.0385861	Pectin lyase-like superfamily protein (AHRD V3.3 *** O22699_ARATH)
Solyc08g081620.4	-2.46285	0.0243912	-0.302217	1	LEU13054 endo-1,4-beta-glucanase precursor
Solyc01g087740.1	-1.00053	0.0143958	-0.573412	0.532514	Subtilisin-like protease (AHRD V3.3 *** O82777_SOLLC)
Solyc12g009240.1	-2.00641	0.0442417	1.29124	0.137848	Ethylene-responsive transcription factor (AHRD V3.3 *-* A0A2G3BP26_CAPCH)
Solyc07g055640.1	-1.7661	0.000660753	-1.65796	0.198692	Immunity to Fusarium wilt race 3
Solyc04g076845.1	-1.50774	0.00114448	1.08865	0.126501	Basic helix-loop-helix (BHLH) DNA-binding superfamily protein (AHRD V3.3 *-* A0A2U1PS36_ARTAN)
Solyc02g085010.1	-1.70393	1.58e-06	-0.526519	0.690766	hypothetical protein (AHRD V3.3 *-* AT2G18210.1)
Solyc12g087940.2	-1.32221	0.0360021	1.70804	4.36e-06	Eukaryotic aspartyl protease family protein (AHRD V3.3 *** F4K5B9_ARATH)
Solyc05g009650.4	-1.21556	0.0218504	-0.758381	0.450494	Unknown protein
Solyc10g006700.1	-1.25702	0.00206493	0.612714	0.559981	Calcium-binding protein PBP1 (AHRD V3.3 *** A0A1U8EDM6_CAPAN)
Solyc08g080540.3	-1.23287	0.00111442	-0.556136	0.738753	Heat stress transcription factor B-2b (AHRD V3.3 *** A0A2G3DB98_CAPCH)
Solyc01g073820.4	-1.24584	1.65e-05	-0.755816	0.134993	Cysteine/Histidine-rich C1 domain family protein (AHRD V3.3 *** A0A2U1L9L8_ARTAN)
Solyc01g096510.2	-1.4603	0.00363271	0.0799826	1	Sigma factor binding protein 1, chloroplastic (AHRD V3.3 *** A0A2G2W6X7_CAPBA)
Solyc10g006660.3	-1.15956	0.00307568	0.978761	0.130157	Calcium-binding protein PBP1 (AHRD V3.3 *** A0A1U8EDM6_CAPAN)
Solyc06g007190.4	-1.06975	0.0361863	0.38281	1	Protein phosphatase 2C (AHRD V3.3 *** O24078_MEDSA)
Solyc01g107170.2	-1.05357	0.00293131	0.0896894	1	Zinc finger protein (AHRD V3.3 *** A0T3Q5_SOLTU)
Solyc07g007130.1	-1.11621	0.000827777	0.0265333	1	NHL domain protein (AHRD V3.3 *** A0A1P8BDM5_ARATH)
Solyc12g017240.2	-1.37629	0.00830754	-0.432748	0.887667	xyloglucan endo-transglycosylase B1
Solyc09g090130.3	-1.00905	0.0328108	-0.33296	1	R2R3MYB transcription factor 15
Solyc06g062920.3	-1.37322	4.68e-05	-0.685839	0.464593	auxin-regulated dual specificity cytosolic kinase
Solyc08g068690.1	-1.19444	0.00680015	-0.949464	0.0905743	Tyramine n-hydroxycinnamoyl transferase (AHRD V3.3 *** Q5D8C0_CAPAN)
Solyc12g096620.1	-1.8458	1.55e-07	-0.863327	0.8702	GDSL esterase
Solyc03g120600.4	-1.47167	0.0429982	0.347656	1	Plant cadmium resistance protein (AHRD V3.3 *** Q2HU50_MEDTR)
Solyc02g014190.4	-1.18549	0.0277432	-1.14297	0.138594	Zinc finger C3HC4 type (RING finger) protein (AHRD V3.3 *** A0A2K3NPJ4_TRIPR)
Solyc03g118470.4	-1.06071	0.0190702	0.0353158	1	Nudix hydrolase 4 (AHRD V3.3 *** A0A2G3CZQ7_CAPCH)
Solyc08g081230.1	-1.46994	0.00202478	-0.775106	0.660942	BTB/POZ domain-containing protein (AHRD V3.3 *** A0A2G2XJN4_CAPBA)
Solyc02g070940.1	-2.09308	0.00601391	-1.57238	0.10284	Chlorophyll a-b binding protein, chloroplastic (AHRD V3.3 *** A0A2G3A7J8_CAPAN)
Solyc08g068790.3	-2.06964	0.00104683	-0.742036	0.707205	Tyramine N-feruloyltransferase 10/30 (AHRD V3.3 *-* A0A2G2YXB9_CAPAN)
Solyc02g085940.4	-2.0848	0.0432095	-1.64611	0.216517	Ribulose bisphosphate carboxylase small chain (AHRD V3.3 *** A0A2G2XBI7_CAPBA)
Solyc06g068460.3	-1.26429	0.00235561	-0.481687	0.967255	WRKY transcription factor 40
Solyc03g005570.3	-1.72392	0.00130333	0.0699751	1	Myb-related transcription factor LBM2 (AHRD V3.3 *** Q9SLT1_TOBAC)
Solyc03g026270.3	-2.28611	0.000144017	-1.06263	0.10557	CRT binding factor 3 (AHRD V3.3 *** B3TPP7_SOLPI)
Solyc11g071730.3	-1.13037	0.0453927	-0.854902	0.402125	Phragmoplast orienting kinesin-1 (AHRD V3.3 *** A0A2G3BAM6_CAPCH)
Solyc03g005760.1	-1.35739	0.0249281	-0.723974	0.586248	Chlorophyll a-b binding protein, chloroplastic (AHRD V3.3 *** A0A2G2W7Q4_CAPBA)
Solyc09g090005.1	-1.96082	0.000282241	-0.064554	1	Germin-like protein subfamily 1 member 20 (AHRD V3.3 *** A0A2G3CSH1_CAPCH)
Solyc07g040960.1	-1.79295	0.000283438	0.135232	1	Harbinger transposase-derived nuclease (AHRD V3.3 *** A0A200QD47_9MAGN)
Solyc12g096920.1	-0.796354	0.337738	-1.32135	0.0052561	Disease resistance protein (AHRD V3.3 *** A0A200QG84_9MAGN)
Solyc07g064870.3	-0.488716	1	-1.26765	0.0338502	Endoglucanase (AHRD V3.3 *** A0A2G2WGL3_CAPBA)
Solyc00g500353.1	-1.40594	0.128367	-1.22363	0.000664003	Phenylalanine ammonia-lyase (AHRD V3.3 *** A0A2G2VZP0_CAPBA)
Solyc02g090490.3	-0.399456	1	-1.22282	0.000256481	Patatin (AHRD V3.3 *** A0A059P1E3_CAPAN)
Solyc02g080080.3	-0.862353	0.4594	-3.9963	6.35e-07	Cysteine-rich receptor-like protein kinase 29 (AHRD V3.3 *** A0A2G2XFA8_CAPBA)
Solyc02g086210.4	-1.0284	0.285088	-1.58185	0.0436051	Protein kinase family protein (AHRD V3.3 *-* A0A2U1MH78_ARTAN)
Solyc03g122340.3	-1.08039	0.159235	-2.4542	2.66e-05	lipoxygenase D
Solyc01g095140.4	-0.100955	1	-2.11167	9.64e-11	Desiccation protectant protein Lea14-like protein (AHRD V3.3 *** A0A2G3BT76_CAPCH)
Solyc01g010430.4	-0.753769	0.134022	-1.2102	0.000168192	Actin cross-linking protein, putative (DUF569) (AHRD V3.3 *** Q8GXC9_ARATH)
Solyc09g011860.4	-0.970191	0.0687403	-1.97202	4.24e-07	GDP-fucose protein O-fucosyltransferase protein (AHRD V3.3 *** A0A2R6R8C5_ACTCH)
Solyc01g006300.3	-0.259246	1	-1.92902	6.01e-05	LECEVI1A
Solyc03g115610.3	-0.64669	0.470922	-1.20174	0.0492578	LRR receptor-like kinase family protein (AHRD V3.3 *** A0A072USD7_MEDTR)
Solyc07g009280.3	0.852069	0.206652	-1.27574	0.0427975	Unknown protein
Solyc06g074670.4	-0.642532	0.452498	-1.06157	0.00218876	UDP-apiose/UDP-xylose synthase (AHRD V3.3 *** A0A1B3TP38_SPIPO)
Solyc02g084850.3	1.04593	0.455019	-1.67238	0.000124414	Abscisic acid and environmental stress-inducible protein TAS14 (AHRD V3.3 --* TAS14_SOLLC)
Solyc10g005480.3	-0.960158	0.174686	-1.27625	0.0136817	F-box family protein (AHRD V3.3 *** A0A2U1N101_ARTAN)
Solyc03g098490.1	-0.320686	1	-1.18684	0.0228124	DUF761 domain-containing protein/DUF4408 domain-containing protein (AHRD V3.3 *** A0A1Q3AT39_CEPFO)
Solyc01g005470.3	-0.200318	1	-1.3506	0.00666763	protein PLANT CADMIUM RESISTANCE 2-like (AHRD V3.3 *** A0A1U8ETE7_CAPAN)
Solyc02g088630.4	-0.397593	1	-1.23873	0.000166049	Hexosyltransferase (AHRD V3.3 *** A0A1U8FQ34_CAPAN)
Solyc05g050380.4	-0.507384	0.924735	-1.37472	0.0175418	Cyclic nucleotide-gated ion channel 1 (AHRD V3.3 *** A0A2G2WSK7_CAPBA)
Solyc05g006420.3	-0.210594	1	-1.14029	0.0387504	Two-component response regulator ARR3 (AHRD V3.3 *** A0A2G2VM98_CAPBA)
Solyc06g060340.3	-1.28547	0.190099	-2.49531	0.022269	Photosystem II 22 kDa protein, chloroplastic (AHRD V3.3 *** A0A1U8GV91_CAPAN)
Solyc05g006310.3	-0.667333	0.587269	-1.04353	0.0456507	Zinc finger protein 5 (AHRD V3.3 *** A0A2G3B8H9_CAPCH)
Solyc02g071820.4	-0.207826	1	-2.14424	3.6e-07	LRR_1 domain-containing protein/Pkinase_Tyr domain-containing protein/Malectin domain-containing protein (AHRD V3.3 *** A0A1Q3CJY9_CEPFO)
Solyc03g093930.4	-1.00886	0.087196	-2.04215	0.0137704	MYB transcription factor (AHRD V3.3 *** Q2LME3_MALDO)
Solyc02g088940.3	-0.261453	1	-1.37545	0.0128907	CTP synthase (AHRD V3.3 *-* A0A2G3A9D9_CAPAN)
Solyc07g055710.3	-0.76912	0.279615	-1.43579	0.00626477	Heat stress transcription factor A-5 (AHRD V3.3 *** A0A2G2Z4R4_CAPAN)
Solyc01g086920.3	-0.912371	0.184623	-1.10476	0.0246872	Leucine-rich repeat receptor-like protein (AHRD V3.3 *** H6V789_MALDO)
Solyc02g093230.4	-0.887796	0.00154674	-1.08537	0.00524864	Caffeoyl-CoA O-methyltransferase (AHRD V3.3 *** A0A1U8FPA5_CAPAN)
Solyc01g057770.3	-0.953564	0.00372855	-1.68765	3.65e-08	HCO3-transporter family (AHRD V3.3 *** A0A2U1KUW6_ARTAN)
Solyc02g072480.4	-1.02127	0.0567078	-1.30797	0.0245925	LRR receptor-like kinase (AHRD V3.3 *** A0A072V4N4_MEDTR)
Solyc01g014840.3	-0.963663	0.0107873	-2.10081	2.78e-11	Disease resistance protein (TIR-NBS-LRR class) (AHRD V3.3 *** A0A2U1PW75_ARTAN)
Solyc06g060110.3	-0.553035	0.875099	-1.28521	9.48e-05	amino acid transporter 2
Solyc01g095770.3	-0.560757	1	-2.60037	3.06e-11	Cyclic nucleotide-gated channel 7 (AHRD V3.3 *** A0A2U8YLK9_TOBAC)
Solyc04g007790.3	-0.559051	0.840604	-1.54251	0.0102374	Sn-1 protein (AHRD V3.3 *** Q42393_CAPAN)
Solyc01g105680.4	-0.645855	0.406998	-1.32565	0.012315	Phototropic-responsive NPH3 family protein (AHRD V3.3 *** A0A2U1PJR6_ARTAN)
Solyc08g077630.3	-0.393907	1	-1.69549	0.000116407	Protein kinase superfamily protein (AHRD V3.3 *** A0A2U1KAY9_ARTAN)
Solyc12g099650.2	-0.972498	0.622073	-2.13529	0.0103355	Photosystem II 5 kDa protein, chloroplastic (AHRD V3.3 *** A0A2G3B5K3_CAPCH)
Solyc11g005380.2	-0.893455	0.0751315	-1.36806	0.0154002	Trihelix transcription factor GTL1 (AHRD V3.3 *** A0A2G2VFX7_CAPBA)
Solyc09g010850.4	-0.540034	0.288452	-1.07311	0.00748013	Protein kinase APK1B, chloroplastic (AHRD V3.3 *** A0A2G2VY45_CAPBA)
Solyc03g116890.3	-0.515301	1	-2.18005	3.74e-05	WRKY transcription factor 39
Solyc09g064510.3	-0.744321	0.0386678	-1.03411	0.0331835	Heme oxygenase-like, multi-helical, HAD-like domain protein (AHRD V3.3 *** A0A2U1LQN1_ARTAN)
Solyc07g014580.3	-1.11736	0.204872	-1.32099	0.00843843	HXXXD-type acyl-transferase family protein (AHRD V3.3 *** Q9MAP9_ARATH)
Solyc07g063350.3	-0.259223	1	-1.93828	0.00469197	COP1-interacting protein 7 (AHRD V3.3 *** CIP7_ARATH)
Solyc05g054170.4	-0.460617	0.893286	-1.45927	0.00124867	Scarecrow-like protein 5 (AHRD V3.3 *** A0A2G3CJ54_CAPCH)
Solyc03g033540.3	-0.453103	0.575293	-1.55025	2.92e-08	calcium-dependent protein kinase2
Solyc12g096890.1	-1.04239	0.0808814	-2.34668	1.98e-06	F-box protein (AHRD V3.3 *-* A0A2G3B4N2_CAPCH)
Solyc08g077560.4	-0.486976	0.965207	-1.66271	3.01e-07	Protein kinase superfamily protein (AHRD V3.3 *** A0A2U1KAY9_ARTAN)
Solyc04g050860.3	-1.12684	0.229485	-2.28204	0.0161211	Myo-inositol-1-phosphate synthase (AHRD V3.3 *** Q2MJR3_SOYBN)
Solyc09g097780.2	-1.25603	0.0896649	-2.27436	0.00474086	Glycine-rich protein (AHRD V3.3 *-* A0A2G2ZTB9_CAPAN)
Solyc02g071780.3	-0.335493	1	-1.06842	0.00993442	MACPF domain-containing protein (AHRD V3.3 *** A0A1Q3CKD2_CEPFO)
Solyc08g059710.4	-0.913859	0.189108	-2.00035	9.32e-05	EEIG1/EHBP1 N-terminal domain-containing protein (AHRD V3.3 *** A0A2U1Q5Z2_ARTAN)
Solyc12g006860.2	-0.513917	0.786526	-1.01738	0.0216045	brassinosteroid hydroxylase
Solyc11g015890.2	-0.962215	0.174686	-2.11078	0.0286933	F-box domain-containing protein (AHRD V3.3 *** A0A2U1KDV8_ARTAN)
Solyc03g026230.1	-0.334738	1	-1.75016	0.00835488	Protein DETOXIFICATION (AHRD V3.3 *** A0A1Q3B1C8_CEPFO)
Solyc04g015360.3	-0.83898	0.00427731	-1.45155	0.000184808	GATA transcription factor (AHRD V3.3 *** K4BQ39_SOLLC)
Solyc09g091660.3	-0.458326	0.827639	-1.82824	5.12e-10	Pleiotropic drug resistance protein (AHRD V3.3 *** C8CA13_CUCSA)
Solyc01g096200.4	-0.825835	0.0361674	-1.84507	2.25e-05	RING-type E3 ubiquitin transferase (AHRD V3.3 *** A0A2G2W6T8_CAPBA)
Solyc03g113520.3	-0.329145	1	-1.02075	0.00737624	Galactosyltransferase family protein (AHRD V3.3 *** A0A2U1KC25_ARTAN)
Solyc04g082500.4	-0.320366	1	-1.1397	0.00539446	Protein kinase APK1B, chloroplastic (AHRD V3.3 *** A0A2G2X1F2_CAPBA)
Solyc01g109080.3	-0.672178	0.48448	-1.67541	0.000269055	Serine/threonine-protein kinase SMG1 (AHRD V3.3 *** A0A2K3NMP5_TRIPR)
Solyc02g086456.1	-1.54791	0.694892	-2.74604	0.0286427	titin isoform X6 (AHRD V3.3 *-* XP_010316304.1)
Solyc01g087850.2	-0.212878	1	-1.0475	0.0144408	serine protease SBT3
Solyc02g086458.1	-0.876467	0.391169	-1.24735	0.0231815	titin isoform X2 (AHRD V3.3 *-* XP_010316302.1)
Solyc02g087210.3	-0.443317	1	-1.25572	0.000287122	Zinc finger AN1 domain-containing stress-associated protein 12 (AHRD V3.3 *** A0A2G2XID2_CAPBA)
Solyc07g062490.1	-0.671848	0.472191	-1.29154	0.00131751	Epidermis-specific secreted glycoprotein EP1 (AHRD V3.3 *** A0A2G2WG47_CAPBA)
Solyc08g082670.4	0.25525	1	-1.46665	0.0456507	Cellulose synthase (AHRD V3.3 *** A0A200QCL6_9MAGN)
Solyc10g050880.2	-1.57246	0.0745435	-2.09067	0.0156785	Alpha/beta-Hydrolases superfamily protein (AHRD V3.3 *** A0A2U1KK17_ARTAN)
Solyc09g075900.3	-0.552589	0.663866	-1.33516	0.0355483	Spermidine synthase (AHRD V3.3 *** F8WLB6_CITUN),Pfam:PF01564
Solyc03g114850.4	-0.3524	1	-1.18047	0.0436899	Squamosa promoter binding protein 6a
Solyc08g013900.3	-0.101068	1	-2.50271	0.0170951	Plant regulator RWP-RK family protein (AHRD V3.3 *** G7JDS3_MEDTR)
Solyc05g051530.4	-0.0277285	1	-1.24946	0.0030431	ABC transporter G family member 11 (AHRD V3.3 *** A0A2G2ZJ77_CAPAN)
Solyc02g071220.3	-0.0471658	1	-1.76006	0.0263943	type-A response regulator2
Solyc12g049590.2	-0.74063	0.522509	-1.64077	0.0104467	1-phosphatidylinositol-3-phosphate 5-kinase FAB1B (AHRD V3.3 *** A0A2G3B3H7_CAPCH)
Solyc03g094160.3	-0.739558	0.0697675	-1.16653	0.000669266	metacaspase-1-like (AHRD V3.3 *** A0A1U7W9C1_NICSY),Pfam:PF00656
Solyc09g010980.1	-0.722486	0.913582	-1.58061	0.0112129	cyclin-dependent kinase inhibitor (AHRD V3.3 -** AT5G02220.1)
Solyc01g111980.3	-0.823671	0.152792	-1.95339	6.89e-08	Lysine histidine transporter-like 8 (AHRD V3.3 *** A0A2G2XYM3_CAPAN)
Solyc01g098800.4	-0.410885	0.8492	-1.12161	0.0205742	Cation/calcium exchanger 5 (AHRD V3.3 *** A0A2G3BUD8_CAPCH)
Solyc06g073050.2	-0.953745	0.00349566	-1.18643	0.00495858	NAC domain-containing protein 14 (AHRD V3.3 *** A0A2G3CAD7_CAPCH)
Solyc09g097770.3	-0.869264	0.857163	-2.25776	4.87e-08	Cell wall protein (AHRD V3.3 *** Q40142_SOLLC)
Solyc06g076050.4	-0.829165	0.12192	-1.76523	2.63e-07	Ankyrin repeat family protein, putative, expressed (AHRD V3.3 *** Q10NB7_ORYSJ)
Solyc04g040130.1	-0.217677	1	-1.05606	0.0120478	Fatty acid desaturase (AHRD V3.3 *** E7CCD0_CAMMC)
Solyc03g098300.1	-0.424422	1	-1.84794	0.00397302	Ornithine decarboxylase (AHRD V3.3 *** A0A1U8G8Q1_CAPAN)
Solyc02g150147.1	-0.943088	0.251181	-1.63714	0.0290165	S-adenosylmethionine decarboxylase (AHRD V3.3 *-* Q6KC47_PRUPE)
Solyc04g050170.4	-1.03277	0.486598	-1.28011	0.0231473	Leucine-rich receptor-like protein kinase family protein (AHRD V3.3 *** A0A061F8K0_THECC)
Solyc05g055020.4	-0.129827	1	-2.58133	0.0369829	Protein LIGHT-DEPENDENT SHORT HYPOCOTYLS 5 (AHRD V3.3 *** A0A2G2WUJ9_CAPBA)
Solyc06g050630.3	-0.649058	0.250558	-1.23517	0.00540542	Arogenate dehydrogenase 1, chloroplastic (AHRD V3.3 *** A0A2G3C5J6_CAPCH)
Solyc02g094860.3	-0.998871	0.370746	-2.02654	1.55e-06	Cytochrome P450 (AHRD V3.3 *** A0A2U1LMY2_ARTAN)
Solyc02g089610.2	-0.349681	1	-1.2607	0.000226724	S-adenosylmethionine decarboxylase 2
Solyc02g090380.4	-0.928435	0.0273511	-1.07244	0.0449288	Disease resistance protein (CC-NBS-LRR class) family (AHRD V3.3 *** A0A1P8BE24_ARATH)
Solyc09g007660.1	-0.202097	1	-1.09125	0.0192157	Fasciclin-like arabinogalactan protein 11 (AHRD V3.3 *** A0A2G3BJB8_CAPCH)
Solyc01g087800.2	-1.15465	0.785259	-2.44181	0.0286427	Subtilisin-like protease (AHRD V3.3 *** O82777_SOLLC)
Solyc02g030480.4	-0.381449	1	-1.18426	0.0435562	Alcohol dehydrogenase superfamily (AHRD V3.3 *-* A0A200Q008_9MAGN)
Solyc01g107300.4	-0.377084	1	-1.04086	0.0211911	Protein phosphatase 2C family protein (AHRD V3.3 *** A0A2U1MLG3_ARTAN)
Solyc08g014570.3	-1.17287	0.0695939	-1.5776	0.00264374	Ankyrin repeat-containing protein (AHRD V3.3 *** A0A1U8F3K5_CAPAN)
Solyc10g045420.3	-0.455506	1	-1.20422	0.0175113	O-fucosyltransferase (AHRD V3.3 *** A0A2P5FQR3_TREOI)
Solyc06g030470.4	-0.683183	0.438754	-1.15081	0.00726176	UPSTREAM OF FLC protein (DUF966) (AHRD V3.3 *** Q8GYT8_ARATH)
Solyc10g007280.4	-0.717543	0.28426	-1.41967	3.59e-06	P-loop containing nucleoside triphosphate hydrolases superfamily protein (AHRD V3.3 *** A0A2U1NGY3_ARTAN)
Solyc04g017750.4	-0.199053	1	-1.00563	0.0376588	Plant calmodulin-binding-like protein (AHRD V3.3 *-* G7KRQ7_MEDTR)
Solyc05g009340.1	-0.398843	1	-2.52372	0.0259205	Unknown protein
Solyc08g076390.3	-0.639107	0.638942	-1.15178	0.000945697	Transcription factor jumonji (Jmj) family protein / zinc finger (C5HC2 type) family protein (AHRD V3.3 *** F4KIX0_ARATH)
Solyc06g074420.1	0.421901	0.890662	-2.12157	6.43e-07	Cytochrome P450 (AHRD V3.3 *** A0A200Q6A4_9MAGN)
Solyc01g081050.4	-0.641735	0.694909	-1.40852	0.0490666	AMP-dependent synthetase/ligase (AHRD V3.3 *** A0A200PXA7_9MAGN)
Solyc04g074290.3	-0.643042	0.213821	-1.37362	0.000107058	S-adenosyl-L-methionine-dependent methyltransferases superfamily protein (AHRD V3.3 *** A0A2U1P6Q5_ARTAN)
Solyc01g006950.3	-0.964385	0.0323304	-1.3276	0.0012951	syntaxin-121-like (AHRD V3.3 *** A0A2I4H4W7_9ROSI)
Solyc10g008280.3	-0.234958	1	-1.37442	7.25e-05	Protein kinase domain (AHRD V3.3 *** A0A200QBC6_9MAGN)
Solyc06g035490.3	0.687529	1	-1.20118	0.0403891	bHLH transcription factor 042
Solyc11g072920.2	-0.443905	0.699247	-1.12036	0.0207771	Peroxidase (AHRD V3.3 *** K4DAZ8_SOLLC)
Solyc02g086590.3	-0.766231	0.0601877	-1.07116	0.0192157	Cysteine-rich receptor-like protein kinase 42 (AHRD V3.3 *** A0A2G2XIU5_CAPBA)
Solyc05g008070.4	-0.936633	0.91949	-2.31197	0.0384277	Disease resistance protein (AHRD V3.3 *** A0A2U1M2V8_ARTAN)
Solyc04g076980.3	-0.695847	0.204872	-1.52716	0.0386544	Receptor-like protein kinase (AHRD V3.3 *-* A0A2R6RNH0_ACTCH)
Solyc01g105560.3	-0.949627	0.0247907	-1.84515	2.4e-09	GTP cyclohydrolase II/3,4-dihydroxy-2-butanone 4-phosphate synthase
Solyc02g072090.2	-0.248528	1	-1.04316	0.0278516	DNA polymerase III gamma-tau subunit (AHRD V3.3 *** E5GC26_CUCME)
Solyc09g089930.3	-0.163361	1	-1.70561	0.000652511	ethylene responsive factor E.2
Solyc05g009640.4	-0.771495	0.494317	-2.48994	0.0101897	bHLH transcription factor 037
Solyc10g005330.3	-1.60937	0.0791331	-2.9769	0.0205742	Homeobox-leucine zipper protein MERISTEM L1 (AHRD V3.3 *** A0A1U8EDY4_CAPAN)
Solyc07g043580.4	-0.198387	1	-1.53563	0.0014583	bHLH transcription factor 052
Solyc01g107290.3	-0.792587	0.264593	-1.79123	2.35e-07	RING/U-box superfamily protein (AHRD V3.3 *-* A0A2U1QJN2_ARTAN)
Solyc06g070990.3	-0.840978	0.384868	-1.24608	0.0456507	WRKY transcription factor 74
Solyc00g500095.1	-1.29222	0.266516	-1.42341	4.63e-05	Phenylalanine ammonia-lyase (AHRD V3.3 *** A0A2G2VZP0_CAPBA)
Solyc03g112060.3	-0.377797	1	-1.4714	0.00231843	Quinolinate synthase, chloroplastic (AHRD V3.3 *** A0A2G3CY80_CAPCH)
Solyc04g071070.2	-0.147203	1	-1.28138	0.0402275	Unknown protein
Solyc08g066320.4	-1.23374	0.190724	-1.7481	0.0319224	receptor-like protein kinase HSL1 (AHRD V3.3 *** A0A1U7YIB3_NICSY)
Solyc12g150132.1	-0.766369	0.0548984	-1.01531	0.0054778	extensin-2-like (AHRD V3.3 *-* A0A1U8ESB3_CAPAN)
Solyc11g068440.2	-0.486767	0.72969	-1.42456	0.000199199	Glucan endo-1,3-beta-glucosidase 11 (AHRD V3.3 *** A0A2G3BAW5_CAPCH)
Solyc04g072260.3	-0.399419	1	-1.14216	0.00890453	Midasin (AHRD V3.3 *** A0A2G2ZQ87_CAPAN)
Solyc06g083370.3	-0.772812	0.429038	-1.71714	0.0379628	hypothetical protein (AHRD V3.3 *** AT3G07210.1)
Solyc02g069260.3	-0.719043	0.0503746	-1.23369	0.0030431	Argonaute2a
Solyc08g081550.4	-0.844369	0.0176842	-1.21101	0.00426429	1-aminocyclopropane-1-carboxylate synthase (AHRD V3.3 *** B2NIX1_CAPCH)
Solyc12g099810.2	0.0447618	1	-1.19211	0.00183898	CRT (Chloroquine-resistance transporter)-like transporter (AHRD V3.3 *** A0A1Y1I3N1_KLENI)
Solyc03g031970.4	-0.128277	1	-1.19006	0.0440745	Auxin response factor (AHRD V3.3 *** E0A8P3_SOLLC)
Solyc05g008150.3	0.705621	1	-2.44859	0.0112584	Fruit-specific protein (AHRD V3.3 *** A0A2G2VKF4_CAPBA)
Solyc03g083960.3	-0.621792	0.676644	-1.57336	0.00478507	Trehalose 6-phosphate phosphatase (AHRD V3.3 *** A0A1U8G0B4_CAPAN)
Solyc02g089350.3	-1.77185	0.116027	-1.85914	0.0440896	Gibberellin regulated protein (AHRD V3.3 *** A0A2U1PE48_ARTAN)
Solyc07g048060.3	-0.888156	0.467321	-1.26312	0.0422526	Cytochrome b561 and DOMON domain-containing protein (AHRD V3.3 *-* A0A2G3BZZ3_CAPCH)
Solyc04g007880.4	-0.543098	0.592442	-1.09943	0.00377685	Cysteine-rich receptor-like protein kinase 10 (AHRD V3.3 *** A0A2G3CFD2_CAPCH)
Solyc12g009520.2	-0.383216	1	-1.00048	0.0136348	receptor-like protein 12 (AHRD V3.3 *** A0A1S4DP57_TOBAC)
Solyc06g005480.3	-0.549712	0.553794	-1.48193	0.00155612	DUF506 domain-containing protein (AHRD V3.3 *** A0A1Q3BLT1_CEPFO)
Solyc09g007900.4	-0.593213	0.853118	-1.08312	0.0245925	Phenylalanine ammonia-lyase (AHRD V3.3 *** A0A2G3BJ81_CAPCH)
Solyc07g048070.3	-0.830974	0.0146797	-1.52527	0.000223913	Cytochrome b561 and DOMON domain-containing protein (AHRD V3.3 *** A0A2G2WDB3_CAPBA)
Solyc04g025650.3	-0.680979	0.265134	-2.07592	1.62e-14	FAD/NAD(P)-binding oxidoreductase family protein (AHRD V3.3 *** A0A2U1LBG7_ARTAN)
Solyc05g009070.4	-0.624519	0.628663	-2.1353	0.0007674	Protein phosphatase 2C family protein (AHRD V3.3 *** A0A2U1KGE8_ARTAN)
Solyc05g008210.4	-0.914763	0.00773188	-1.48334	9.82e-05	Plastid movement impaired protein (AHRD V3.3 *** A0A2P5FK82_TREOI)
Solyc05g050800.3	-0.298792	1	-1.00598	0.00386828	Phosphoglycerate mutase family protein (AHRD V3.3 *** A0A1I9LN21_ARATH)
Solyc03g119640.4	-0.734029	0.452168	-1.09181	0.0227796	Aluminum-activated malate transporter-like (AHRD V3.3 *** K4BMB3_SOLLC)
Solyc05g041910.3	-0.468855	1	-1.43322	0.00017098	Cytochrome b561 and DOMON domain-containing protein (AHRD V3.3 *** A0A2G3BZZ3_CAPCH)
Solyc06g075690.3	-0.59936	1	-2.38481	0.000436487	auxin-regulated protein AF416289
Solyc06g065820.3	-0.614416	0.262448	-1.47251	0.0278718	Ethylene Response Factor H.1
Solyc03g117980.3	-0.336596	1	-1.13097	0.00340151	whitefly-induced gp91-phox
Solyc02g077470.4	-0.329857	1	-1.13621	0.00339779	OPA3-like protein (AHRD V3.3 *** A0A2I4G3K5_9ROSI)
Solyc11g013810.3	-0.943633	0.630938	-1.41743	0.000883159	Nitrate reductase (AHRD V3.3 *** Q8LT13_SOLTU)
Solyc09g007910.4	-0.780888	0.273408	-1.27552	0.00188316	Phenylalanine ammonia-lyase (AHRD V3.3 *** A0A2G2YQ27_CAPAN)
Solyc06g083860.2	-0.147027	1	-3.92664	9.03e-05	Protein LIGHT-DEPENDENT SHORT HYPOCOTYLS 3 (AHRD V3.3 *-* A0A2G3CCG9_CAPCH)
Solyc08g068710.1	-1.20599	0.192276	-2.08243	5.27e-07	Tyramine n-hydroxycinnamoyl transferase (AHRD V3.3 *** Q5D8C0_CAPAN)
Solyc02g071620.3	-1.20635	0.725897	-2.54683	0.000440698	GDSL-motif lipase/hydrolase family protein 1
Solyc09g010230.2	-0.729787	0.664414	-1.95567	0.0202501	B3 domain-containing protein (AHRD V3.3 *** A0A2G2VWZ0_CAPBA)
Solyc03g042560.3	-1.39849	0.21688	-1.39742	4.36e-05	Phenylalanine ammonia-lyase (AHRD V3.3 *** A0A2G2YQ27_CAPAN)
Solyc05g009010.1	-0.272794	1	-1.59468	0.00718337	Protein kinase family protein (AHRD V3.3 *-* A0A2U1MH78_ARTAN)
Solyc04g077270.4	-0.721674	0.655504	-1.91744	3.21e-07	G-type lectin S-receptor-like serine/threonine-protein kinase (AHRD V3.3 *** A0A1U8GJN2_CAPAN)
Solyc07g043640.3	-0.299324	1	-1.21968	0.0403891	AMP-dependent synthetase/ligase (AHRD V3.3 *** A0A200QNF3_9MAGN)
Solyc01g110480.4	-0.370227	0.998121	-1.14224	0.0160446	Basic-leucine zipper (BZIP) transcription factor family protein (AHRD V3.3 *** A0A2U1P1T7_ARTAN)
Solyc06g076040.3	-0.92577	0.000336615	-1.6789	1.87e-05	RING-type E3 ubiquitin transferase (AHRD V3.3 *** A0A2G2WNK7_CAPBA)
Solyc01g109140.3	-0.809023	0.279699	-1.42915	0.0147857	divinyl ether synthase
Solyc09g011560.3	-0.512811	0.646982	-1.3527	9.17e-06	Glutathione S-transferase (AHRD V3.3 *** C0LF68_CAPAN)
Solyc07g062700.3	-0.190517	1	-1.37209	0.000130664	Calcium-binding EF-hand family protein (AHRD V3.3 *** A0A2U1MZJ3_ARTAN)
Solyc01g094410.3	-0.613057	0.32393	-1.14308	0.0136817	C2 calcium/lipid-binding plant phosphoribosyltransferase family protein (AHRD V3.3 *** A0A061G6B5_THECC)
Solyc10g006540.4	-0.446083	0.786469	-1.06443	0.00706192	Formin-like protein (AHRD V3.3 *-* A0A2G2VQZ9_CAPBA)
Solyc10g005630.3	-0.600036	0.337866	-1.14687	0.00231843	Protein kinase superfamily protein (AHRD V3.3 *** A0A2U1KM25_ARTAN)
Solyc02g065170.3	-0.431088	0.864556	-1.29051	0.000190427	L-ascorbate oxidase-like protein (AHRD V3.3 *** A0A2G3D2Z5_CAPCH)
Solyc03g121400.1	-0.867736	0.416674	-1.97495	0.0101758	Dof zinc finger protein14
Solyc02g079590.3	-0.620737	0.13342	-1.70767	4.05e-06	Receptor protein kinase (AHRD V3.3 *** Q40096_IPOTF)
Solyc10g078910.3	-0.614332	0.381944	-1.11888	0.0433553	Protein trichome birefringence (AHRD V3.3 *** A0A1U8EJ41_CAPAN)
Solyc02g079040.3	-0.700618	0.0594447	-1.42313	5.04e-07	Calmodulin binding protein-like (AHRD V3.3 *** A0A200QI92_9MAGN)
Solyc05g053610.2	-0.27267	1	-1.06774	0.0452081	Pleiotropic drug resistance protein (AHRD V3.3 *** C8CA13_CUCSA)
Solyc01g100240.3	-0.784287	0.154918	-1.67299	8.91e-07	Calmodulin binding protein-like (AHRD V3.3 *** A0A200R2D8_9MAGN)
Solyc01g090860.3	-0.726396	0.652289	-1.46254	0.0145562	Non-canonical poly(A) RNA polymerase PAPD7 (AHRD V3.3 *-* A0A1J3H7W2_NOCCA)
Solyc02g071560.4	-0.984164	0.0170982	-2.33252	4.24e-06	Subtilisin-like protease (AHRD V3.3 *** A0A2I0VHD6_9ASPA)
Solyc04g074780.4	-0.729251	0.622073	-2.3297	5.13e-12	Plastid-targeted protein 3 (AHRD V3.3 *-* Q9ARH3_CRAPL)
Solyc08g067340.4	-0.583508	0.691998	-1.93973	6.8e-09	WRKY transcription factor 46
Solyc08g006860.3	-0.438601	1	-1.36239	0.0242929	Patatin (AHRD V3.3 *** PAT0_SOLTU)
Solyc10g011740.3	-0.155923	1	-1.26879	0.000598771	Ubiquitin-conjugating enzyme (AHRD V3.3 *** H6VUS9_9FABA)
Solyc07g006280.3	-0.675482	0.0968725	-1.24462	0.000138053	Tetraspanin (AHRD V3.3 *** A0A200Q8V3_9MAGN)
Solyc01g105590.2	-0.290866	1	-2.46184	3.77e-06	Acylsugar acetyltransferase (AHRD V3.3 *** K4HRD2_SOLHA)
Solyc02g090360.3	-0.667128	0.327581	-1.42893	0.000148752	L-ascorbate oxidase-like protein (AHRD V3.3 *** A0A1U8FPI3_CAPAN)
Solyc03g114160.1	-1.38628	0.0997363	-1.92871	0.0260706	RING-type E3 ubiquitin transferase (AHRD V3.3 *** A0A2G2VA42_CAPBA)
Solyc10g012080.4	-0.136671	1	-1.43499	0.00469197	PLAC8 family protein (AHRD V3.3 *** A0A2U1MEC7_ARTAN)
Solyc11g005300.2	0.842362	0.954424	-1.87936	0.0185176	RING/U-box superfamily protein (AHRD V3.3 *** A0A2U1QK74_ARTAN)
Solyc03g113720.3	-0.487883	1	-2.02981	0.000287122	Two-component response regulator ARR3 (AHRD V3.3 *** A0A2G2Y6S6_CAPAN)
Solyc01g109110.3	-0.734188	0.152138	-1.57684	2.04e-07	Extra-large guanine nucleotide-binding protein 2 (AHRD V3.3 *** A0A1U8DXD5_CAPAN)
Solyc04g081960.1	-0.302865	1	-2.30681	0.000164656	Syringolide-induced protein 14-1-1 (AHRD V3.3 *** A0A2K3M7L2_TRIPR)
Solyc09g011490.3	-0.808201	0.0781426	-1.21491	0.00713019	Glutathione S-transferase (AHRD V3.3 *** C0LF68_CAPAN)
