# Supplementary material for: Conserved and Diverse Transcriptional Reprogramming Triggered by the Establishment of Symbioses in Tomato Roots Forming Arum-Type and Paris-Type Arbuscular Mycorrhizae
Source: Plants (Basel). 2022 Mar 11;11(6):747. doi: 10.3390/plants11060747 (PMC8953936; doi:10.3390/plants11060747)
Supplement: Supplementary file 1 [file plants-11-00747-s001.zip › Table S3.xlsx]

## Sheet: Upregulation
Table S3. Gene ontology enrichment analysis on tomato mycorrhizae
Enrichment FDR	Genes in list	Total genes	Functional Category	Genes
Shared DEGs (177 genes)
7.94558e-06	11	452	Lipid biosynthetic process	SOLYC04G071150.3 SOLYC06G065420.2 SOLYC06G084240.2 SOLYC07G042880.1 SOLYC08G082620.3 SOLYC01G006640.1 SOLYC01G095720.3 SOLYC08G066650.3 SOLYC09G065750.3 SOLYC11G010850.2 SOLYC11G011240.1
0.000172484	6	135	Hormone biosynthetic process	SOLYC04G071150.3 SOLYC06G065420.2 SOLYC06G084240.2 SOLYC07G042880.1 SOLYC08G066650.3 SOLYC09G065750.3
0.000190529	12	844	Lipid metabolic process	SOLYC04G071150.3 SOLYC06G065420.2 SOLYC06G084240.2 SOLYC07G042880.1 SOLYC08G066650.3 SOLYC08G082620.3 SOLYC01G006640.1 SOLYC01G095720.3 SOLYC08G063090.2 SOLYC09G065750.3 SOLYC11G010850.2 SOLYC11G011240.1
0.000552879	6	194	Hormone metabolic process	SOLYC04G071150.3 SOLYC06G065420.2 SOLYC06G084240.2 SOLYC07G042880.1 SOLYC08G066650.3 SOLYC09G065750.3
0.000552879	5	113	Isoprenoid biosynthetic process	SOLYC06G084240.2 SOLYC08G066650.3 SOLYC09G065750.3 SOLYC11G010850.2 SOLYC11G011240.1
0.000693475	6	227	Regulation of hormone levels	SOLYC04G071150.3 SOLYC06G065420.2 SOLYC06G084240.2 SOLYC07G042880.1 SOLYC08G066650.3 SOLYC09G065750.3
0.000693475	2	4	Lactone metabolic process	SOLYC08G066650.3 SOLYC09G065750.3
0.000693475	2	4	Lactone biosynthetic process	SOLYC08G066650.3 SOLYC09G065750.3
0.000693475	2	4	Strigolactone metabolic process	SOLYC08G066650.3 SOLYC09G065750.3
0.000693475	2	4	Strigolactone biosynthetic process	SOLYC08G066650.3 SOLYC09G065750.3
0.000693475	5	136	Isoprenoid metabolic process	SOLYC06G084240.2 SOLYC08G066650.3 SOLYC09G065750.3 SOLYC11G010850.2 SOLYC11G011240.1
0.00100938	3	30	Brassinosteroid homeostasis	SOLYC04G071150.3 SOLYC06G065420.2 SOLYC07G042880.1
0.00100938	4	80	Terpenoid biosynthetic process	SOLYC06G084240.2 SOLYC08G066650.3 SOLYC09G065750.3 SOLYC11G010850.2
0.00103565	3	31	Brassinosteroid biosynthetic process	SOLYC04G071150.3 SOLYC06G065420.2 SOLYC07G042880.1
0.00116863	3	33	Brassinosteroid metabolic process	SOLYC04G071150.3 SOLYC06G065420.2 SOLYC07G042880.1
0.0015443	4	96	Terpenoid metabolic process	SOLYC06G084240.2 SOLYC08G066650.3 SOLYC09G065750.3 SOLYC11G010850.2
0.00170684	3	39	Phytosteroid biosynthetic process	SOLYC04G071150.3 SOLYC06G065420.2 SOLYC07G042880.1
0.00173928	3	40	Lipid homeostasis	SOLYC04G071150.3 SOLYC06G065420.2 SOLYC07G042880.1
0.00177431	3	41	Phytosteroid metabolic process	SOLYC04G071150.3 SOLYC06G065420.2 SOLYC07G042880.1
0.00473553	2	14	Secondary shoot formation	SOLYC08G066650.3 SOLYC09G065750.3
0.00473553	2	14	Shoot axis formation	SOLYC08G066650.3 SOLYC09G065750.3
0.00473553	2	14	Sesquiterpenoid biosynthetic process	SOLYC08G066650.3 SOLYC09G065750.3
0.00473553	2	14	Morphogenesis of a branching structure	SOLYC08G066650.3 SOLYC09G065750.3
0.00473553	2	13	Vacuolar protein processing	SOLYC08G065690.1 SOLYC08G065710.2
0.00738785	3	74	Sterol metabolic process	SOLYC04G071150.3 SOLYC06G065420.2 SOLYC07G042880.1
0.00738785	2	18	Sesquiterpenoid metabolic process	SOLYC08G066650.3 SOLYC09G065750.3
0.00766377	14	2029	Oxidation-reduction process	SOLYC02G067930.3 SOLYC04G071150.3 SOLYC06G065420.2 SOLYC07G042880.1 SOLYC01G006640.1 SOLYC01G010260.3 SOLYC01G080410.3 SOLYC07G055550.2 SOLYC08G014360.2 SOLYC08G063090.2 SOLYC08G066650.3 SOLYC08G079300.3 SOLYC10G018150.2 SOLYC10G085500.2
0.00800101	8	777	Regulation of biological quality	SOLYC04G071150.3 SOLYC06G065420.2 SOLYC06G084240.2 SOLYC07G042880.1 SOLYC08G078200.2 SOLYC06G083270.3 SOLYC08G066650.3 SOLYC09G065750.3
0.00800101	3	79	Steroid biosynthetic process	SOLYC04G071150.3 SOLYC06G065420.2 SOLYC07G042880.1
0.00882721	7	617	Cellular lipid metabolic process	SOLYC06G084240.2 SOLYC08G066650.3 SOLYC08G082620.3 SOLYC01G095720.3 SOLYC09G065750.3 SOLYC11G010850.2 SOLYC11G011240.1
0.0118434	4	197	Chemical homeostasis	SOLYC04G071150.3 SOLYC06G065420.2 SOLYC07G042880.1 SOLYC08G078200.2
0.0122986	3	95	Steroid metabolic process	SOLYC04G071150.3 SOLYC06G065420.2 SOLYC07G042880.1
0.0170752	2	31	Plant organ formation	SOLYC08G066650.3 SOLYC09G065750.3
0.0273434	3	129	Lipid transport	SOLYC01G095720.3 SOLYC05G047710.3 SOLYC09G065420.3
0.0349688	3	144	Lipid localization	SOLYC01G095720.3 SOLYC05G047710.3 SOLYC09G065420.3
0.0349688	3	144	Organic hydroxy compound biosynthetic process	SOLYC04G071150.3 SOLYC06G065420.2 SOLYC07G042880.1
0.0413283	2	52	Shoot system morphogenesis	SOLYC08G066650.3 SOLYC09G065750.3
0.0413283	21	4502	Biosynthetic process	SOLYC01G097950.3 SOLYC04G071150.3 SOLYC06G065420.2 SOLYC06G084240.2 SOLYC07G042880.1 SOLYC08G014360.2 SOLYC08G082620.3 SOLYC10G050450.2 SOLYC10G079540.1 SOLYC10G081500.1 SOLYC01G006640.1 SOLYC01G095720.3 SOLYC02G087920.3 SOLYC02G094340.1 SOLYC05G047710.3 SOLYC08G066650.3 SOLYC09G065750.3 SOLYC11G005610.1 SOLYC11G010850.2 SOLYC11G011240.1 SOLYC11G017100.1
0.0442238	2	55	Protein processing	SOLYC08G065690.1 SOLYC08G065710.2
0.0446364	2	56	Anatomical structure formation involved in morphogenesis	SOLYC08G066650.3 SOLYC09G065750.3
0.0454695	2	58	Negative regulation of peptidase activity	SOLYC03G098710.1 SOLYC10G086090.2
0.0454695	2	58	Negative regulation of endopeptidase activity	SOLYC03G098710.1 SOLYC10G086090.2
0.0458894	2	59	Regulation of endopeptidase activity	SOLYC03G098710.1 SOLYC10G086090.2
0.0463112	2	60	Regulation of peptidase activity	SOLYC03G098710.1 SOLYC10G086090.2
0.0467346	2	61	Negative regulation of proteolysis	SOLYC03G098710.1 SOLYC10G086090.2
G. margarita-specific DEGs (220)
0.00011126	4	17	Fatty acid binding	SOLYC01G066910.3 SOLYC01G109390.3 SOLYC03G121900.1 SOLYC07G065110.1
0.000203655	4	23	Systemic acquired resistance	SOLYC01G066910.3 SOLYC01G109390.3 SOLYC03G121900.1 SOLYC07G065110.1
0.00133855	4	40	Defense response, incompatible interaction	SOLYC01G066910.3 SOLYC01G109390.3 SOLYC03G121900.1 SOLYC07G065110.1
0.00161483	4	45	Monocarboxylic acid binding	SOLYC01G066910.3 SOLYC01G109390.3 SOLYC03G121900.1 SOLYC07G065110.1
0.00240795	4	61	Transition metal ion transport	SOLYC02G092800.3 SOLYC08G065190.3 SOLYC11G018530.2 SOLYC12G100300.2
0.00240795	3	22	Manganese ion transmembrane transport	SOLYC02G092800.3 SOLYC11G018530.2 SOLYC12G100300.2
0.00240795	3	22	Manganese ion transmembrane transporter activity	SOLYC02G092800.3 SOLYC11G018530.2 SOLYC12G100300.2
0.00240795	3	22	Manganese ion transport	SOLYC02G092800.3 SOLYC11G018530.2 SOLYC12G100300.2
0.00240795	4	53	Transition metal ion transmembrane transporter activity	SOLYC02G092800.3 SOLYC08G065190.3 SOLYC11G018530.2 SOLYC12G100300.2
0.00710581	11	873	Ion transport	SOLYC01G087150.3 SOLYC01G096140.3 SOLYC02G089450.1 SOLYC02G092800.3 SOLYC04G080990.2 SOLYC08G065190.3 SOLYC10G005500.3 SOLYC10G084680.1 SOLYC11G018530.2 SOLYC12G017350.2 SOLYC12G100300.2
0.00710581	4	85	Carboxylic acid binding	SOLYC01G066910.3 SOLYC01G109390.3 SOLYC03G121900.1 SOLYC07G065110.1
0.00710581	4	85	Organic acid binding	SOLYC01G066910.3 SOLYC01G109390.3 SOLYC03G121900.1 SOLYC07G065110.1
0.00861162	2	10	Cadmium ion transport	SOLYC02G092800.3 SOLYC11G018530.2
0.00861162	4	107	Immune system process	SOLYC01G066910.3 SOLYC01G109390.3 SOLYC03G121900.1 SOLYC07G065110.1
0.00861162	4	102	Innate immune response	SOLYC01G066910.3 SOLYC01G109390.3 SOLYC03G121900.1 SOLYC07G065110.1
0.00861162	2	10	Cadmium ion transmembrane transport	SOLYC02G092800.3 SOLYC11G018530.2
0.00861162	2	9	Response to nitric oxide	SOLYC01G087150.3 SOLYC11G045520.2
0.00861162	2	9	Cellular response to nitric oxide	SOLYC01G087150.3 SOLYC11G045520.2
0.00861162	2	9	Response to bronchodilator	SOLYC01G087150.3 SOLYC11G045520.2
0.00861162	2	10	Cadmium ion transmembrane transporter activity	SOLYC02G092800.3 SOLYC11G018530.2
0.00861162	5	170	Metal ion transmembrane transporter activity	SOLYC01G087150.3 SOLYC02G092800.3 SOLYC08G065190.3 SOLYC11G018530.2 SOLYC12G100300.2
0.00861162	4	102	Immune response	SOLYC01G066910.3 SOLYC01G109390.3 SOLYC03G121900.1 SOLYC07G065110.1
0.00885012	9	671	Ion transmembrane transporter activity	SOLYC01G087150.3 SOLYC02G092800.3 SOLYC04G080990.2 SOLYC08G065190.3 SOLYC10G005500.3 SOLYC10G084680.1 SOLYC11G018530.2 SOLYC12G017350.2 SOLYC12G100300.2
0.00895665	5	195	Defense response to other organism	SOLYC01G066910.3 SOLYC01G109390.3 SOLYC02G092800.3 SOLYC03G121900.1 SOLYC07G065110.1
0.0152993	5	225	Response to external biotic stimulus	SOLYC01G066910.3 SOLYC01G109390.3 SOLYC02G092800.3 SOLYC03G121900.1 SOLYC07G065110.1
0.0152993	5	225	Response to other organism	SOLYC01G066910.3 SOLYC01G109390.3 SOLYC02G092800.3 SOLYC03G121900.1 SOLYC07G065110.1
0.0152993	7	461	Cation transmembrane transporter activity	SOLYC01G087150.3 SOLYC02G092800.3 SOLYC08G065190.3 SOLYC10G005500.3 SOLYC11G018530.2 SOLYC12G017350.2 SOLYC12G100300.2
0.0162642	6	343	Response to external stimulus	SOLYC01G066910.3 SOLYC01G087150.3 SOLYC01G109390.3 SOLYC02G092800.3 SOLYC03G121900.1 SOLYC07G065110.1
0.0188355	2	17	Cellular response to iron ion	SOLYC01G087150.3 SOLYC11G045520.2
0.0208365	5	248	Response to biotic stimulus	SOLYC01G066910.3 SOLYC01G109390.3 SOLYC02G092800.3 SOLYC03G121900.1 SOLYC07G065110.1
0.0224161	6	373	Defense response	SOLYC01G066910.3 SOLYC01G109390.3 SOLYC02G092800.3 SOLYC03G121900.1 SOLYC07G005630.3 SOLYC07G065110.1
0.0243852	5	261	Lipid binding	SOLYC01G066910.3 SOLYC01G109390.3 SOLYC03G121900.1 SOLYC07G065110.1 SOLYC10G047240.2
0.0266167	6	391	Multi-organism process	SOLYC01G066910.3 SOLYC01G109390.3 SOLYC02G092800.3 SOLYC03G121900.1 SOLYC04G077370.2 SOLYC07G065110.1
0.0315795	3	84	Divalent metal ion transport	SOLYC02G092800.3 SOLYC08G065190.3 SOLYC11G018530.2
0.0315795	3	84	Divalent inorganic cation transport	SOLYC02G092800.3 SOLYC08G065190.3 SOLYC11G018530.2
0.0319777	2	25	Response to iron ion	SOLYC01G087150.3 SOLYC11G045520.2
0.0319777	2	25	Cellular response to reactive nitrogen species	SOLYC01G087150.3 SOLYC11G045520.2
0.0335812	2	27	Gibberellin biosynthetic process	SOLYC03G006880.3 SOLYC04G083160.2
0.0335812	2	27	Cellular response to metal ion	SOLYC01G087150.3 SOLYC11G045520.2
0.0335812	5	297	Anion transport	SOLYC01G087150.3 SOLYC01G096140.3 SOLYC02G089450.1 SOLYC04G080990.2 SOLYC10G084680.1
0.0335812	11	1231	Transmembrane transporter activity	SOLYC01G087150.3 SOLYC02G091080.2 SOLYC02G092800.3 SOLYC04G080990.2 SOLYC06G034290.3 SOLYC08G065190.3 SOLYC10G005500.3 SOLYC10G084680.1 SOLYC11G018530.2 SOLYC12G017350.2 SOLYC12G100300.2
0.0335812	11	1239	Cofactor binding	SOLYC01G094140.3 SOLYC02G069730.3 SOLYC02G084930.3 SOLYC03G116910.3 SOLYC03G120870.3 SOLYC04G054980.3 SOLYC04G083160.2 SOLYC05G014470.3 SOLYC08G029160.1 SOLYC09G018790.3 SOLYC12G088970.1
0.0336515	2	28	Diterpenoid biosynthetic process	SOLYC03G006880.3 SOLYC04G083160.2
0.0336515	2	28	Cellular response to reactive oxygen species	SOLYC01G087150.3 SOLYC11G045520.2
0.0358191	12	1446	Response to stress	SOLYC01G066910.3 SOLYC01G087150.3 SOLYC01G109390.3 SOLYC02G092800.3 SOLYC03G121900.1 SOLYC05G015530.3 SOLYC07G005630.3 SOLYC07G065110.1 SOLYC09G018790.3 SOLYC10G047240.2 SOLYC11G045520.2 SOLYC12G056240.2
0.0374128	11	1273	Response to chemical	SOLYC01G087150.3 SOLYC01G096340.3 SOLYC02G091080.2 SOLYC04G009910.3 SOLYC04G054980.3 SOLYC05G015530.3 SOLYC07G045060.1 SOLYC10G047240.2 SOLYC10G054910.1 SOLYC11G045520.2 SOLYC12G056240.2
0.0374128	4	197	Chemical homeostasis	SOLYC01G087150.3 SOLYC02G084930.3 SOLYC02G092800.3 SOLYC04G080990.2
0.0401108	2	32	Cellular response to drug	SOLYC01G087150.3 SOLYC11G045520.2
0.0402498	6	462	Cation transmembrane transport	SOLYC02G092800.3 SOLYC08G065190.3 SOLYC10G005500.3 SOLYC11G018530.2 SOLYC12G017350.2 SOLYC12G100300.2
0.0408977	2	33	Gibberellin metabolic process	SOLYC03G006880.3 SOLYC04G083160.2

## Sheet: Downregulation
Table S3. Gene ontology enrichment analysis on tomato mycorrhizae
Enrichment FDR	Genes in list	Total genes	Functional Category	Genes
Shared DEGs (31 genes)
0.000230837	2	5	Defense response to insect	SOLYC03G095770.3 SOLYC04G054690.3
0.000230837	2	4	Regulation of defense response to insect	SOLYC03G095770.3 SOLYC04G054690.3
0.00164799	2	24	Regulation of response to biotic stimulus	SOLYC03G095770.3 SOLYC04G054690.3
0.00164799	2	25	Regulation of response to external stimulus	SOLYC03G095770.3 SOLYC04G054690.3
0.00164799	3	156	Cell wall biogenesis	SOLYC03G093080.3 SOLYC03G093130.3 SOLYC03G097050.3
0.00164799	3	167	Cellular glucan metabolic process	SOLYC03G093080.3 SOLYC03G093130.3 SOLYC03G097050.3
0.00164799	3	176	Glucan metabolic process	SOLYC03G093080.3 SOLYC03G093130.3 SOLYC03G097050.3
0.00164799	8	2970	Response to stimulus	SOLYC01G101050.3 SOLYC01G102840.3 SOLYC02G082550.3 SOLYC03G095770.3 SOLYC04G054690.3 SOLYC06G005170.3 SOLYC08G005610.3 SOLYC11G018805.1
0.00164799	3	151	Regulation of response to stress	SOLYC03G095770.3 SOLYC04G054690.3 SOLYC06G005170.3
0.00164799	4	477	Extracellular region	SOLYC01G101050.3 SOLYC03G093080.3 SOLYC03G093130.3 SOLYC04G054690.3
0.00164799	6	1446	Response to stress	SOLYC01G101050.3 SOLYC03G095770.3 SOLYC04G054690.3 SOLYC06G005170.3 SOLYC08G005610.3 SOLYC11G018805.1
0.00166816	3	182	Glucosyltransferase activity	SOLYC03G093080.3 SOLYC03G093130.3 SOLYC03G097050.3
0.00174679	2	32	Xyloglucan:xyloglucosyl transferase activity	SOLYC03G093080.3 SOLYC03G093130.3
0.00175314	3	195	Defense response to other organism	SOLYC03G095770.3 SOLYC04G054690.3 SOLYC06G005170.3
0.00187187	2	41	Xyloglucan metabolic process	SOLYC03G093080.3 SOLYC03G093130.3
0.00187187	3	217	Antibiotic metabolic process	SOLYC01G101050.3 SOLYC11G018805.1 SOLYC12G036390.2
0.00187187	3	225	Response to external biotic stimulus	SOLYC03G095770.3 SOLYC04G054690.3 SOLYC06G005170.3
0.00187187	2	37	Regulation of multi-organism process	SOLYC03G095770.3 SOLYC04G054690.3
0.00187187	3	211	Cellular polysaccharide metabolic process	SOLYC03G093080.3 SOLYC03G093130.3 SOLYC03G097050.3
0.00187187	3	225	Response to other organism	SOLYC03G095770.3 SOLYC04G054690.3 SOLYC06G005170.3
0.00237078	3	248	Response to biotic stimulus	SOLYC03G095770.3 SOLYC04G054690.3 SOLYC06G005170.3
0.00305616	6	1990	Cell periphery	SOLYC01G101050.3 SOLYC02G089640.3 SOLYC03G093080.3 SOLYC03G093130.3 SOLYC03G097050.3 SOLYC09G074550.3
0.00327456	3	294	Regulation of response to stimulus	SOLYC03G095770.3 SOLYC04G054690.3 SOLYC06G005170.3
0.00327456	3	292	Cell wall	SOLYC01G101050.3 SOLYC03G093080.3 SOLYC03G093130.3
0.00327456	3	292	External encapsulating structure	SOLYC01G101050.3 SOLYC03G093080.3 SOLYC03G093130.3
0.00381338	3	314	Cell wall organization	SOLYC03G093080.3 SOLYC03G093130.3 SOLYC03G097050.3
0.00427972	3	331	External encapsulating structure organization	SOLYC03G093080.3 SOLYC03G093130.3 SOLYC03G097050.3
0.00429051	2	76	Hemicellulose metabolic process	SOLYC03G093080.3 SOLYC03G093130.3
0.00429051	3	343	Cellular carbohydrate metabolic process	SOLYC03G093080.3 SOLYC03G093130.3 SOLYC03G097050.3
0.00429051	3	343	Response to external stimulus	SOLYC03G095770.3 SOLYC04G054690.3 SOLYC06G005170.3
0.00452829	3	354	Polysaccharide metabolic process	SOLYC03G093080.3 SOLYC03G093130.3 SOLYC03G097050.3
0.00510215	3	373	Defense response	SOLYC03G095770.3 SOLYC04G054690.3 SOLYC06G005170.3
0.00565279	2	93	Cell wall polysaccharide metabolic process	SOLYC03G093080.3 SOLYC03G093130.3
0.00565279	3	391	Multi-organism process	SOLYC03G095770.3 SOLYC04G054690.3 SOLYC06G005170.3
0.00609156	2	98	Regulation of defense response	SOLYC03G095770.3 SOLYC04G054690.3
0.00623708	3	420	Response to acid chemical	SOLYC03G095770.3 SOLYC06G005170.3 SOLYC08G005610.3
0.00623708	2	102	Positive regulation of response to stimulus	SOLYC04G054690.3 SOLYC06G005170.3
0.006468	3	430	Cell wall organization or biogenesis	SOLYC03G093080.3 SOLYC03G093130.3 SOLYC03G097050.3
0.00696416	2	115	Hydrogen peroxide catabolic process	SOLYC01G101050.3 SOLYC11G018805.1
0.00696416	3	450	Transferase activity, transferring hexosyl groups	SOLYC03G093080.3 SOLYC03G093130.3 SOLYC03G097050.3
0.00696416	2	111	Response to water deprivation	SOLYC06G005170.3 SOLYC08G005610.3
0.00696416	2	115	Response to water	SOLYC06G005170.3 SOLYC08G005610.3
0.00739782	2	120	Hydrogen peroxide metabolic process	SOLYC01G101050.3 SOLYC11G018805.1
0.00790434	2	127	Antibiotic catabolic process	SOLYC01G101050.3 SOLYC11G018805.1
0.00790434	2	126	Apoplast	SOLYC03G093080.3 SOLYC03G093130.3
0.00803751	4	1079	Cellular component biogenesis	SOLYC02G082550.3 SOLYC03G093080.3 SOLYC03G093130.3 SOLYC03G097050.3
0.00842605	2	137	Cell wall macromolecule metabolic process	SOLYC03G093080.3 SOLYC03G093130.3
0.00842605	2	136	Cofactor catabolic process	SOLYC01G101050.3 SOLYC11G018805.1
0.00842605	3	513	Heme binding	SOLYC01G101050.3 SOLYC08G005610.3 SOLYC11G018805.1
0.00923097	2	145	Reactive oxygen species metabolic process	SOLYC01G101050.3 SOLYC11G018805.1
R. irregularis-specific DEGs (121)
0.00742717	4	115	Aspartic-type endopeptidase activity	SOLYC05G016310.1 SOLYC05G051240.1 SOLYC07G045100.1 SOLYC12G087940.2
0.00742717	4	115	Aspartic-type peptidase activity	SOLYC05G016310.1 SOLYC05G051240.1 SOLYC07G045100.1 SOLYC12G087940.2
0.0105708	5	263	Calcium ion binding	SOLYC02G088090.1 SOLYC02G094000.1 SOLYC06G073830.1 SOLYC10G006660.3 SOLYC10G006700.1
0.0185727	2	18	Response to chitin	SOLYC05G052570.3 SOLYC08G080540.3
0.0185727	5	346	Regulatory region nucleic acid binding	SOLYC01G095630.3 SOLYC03G005570.3 SOLYC06G033870.1 SOLYC08G080540.3 SOLYC09G090130.3
0.0185727	5	346	Transcription regulatory region DNA binding	SOLYC01G095630.3 SOLYC03G005570.3 SOLYC06G033870.1 SOLYC08G080540.3 SOLYC09G090130.3
0.0265269	2	26	Calcium-mediated signaling	SOLYC02G094000.1 SOLYC06G073830.1
0.0265269	2	27	Second-messenger-mediated signaling	SOLYC02G094000.1 SOLYC06G073830.1
0.0265269	7	857	DNA-binding transcription factor activity	SOLYC01G095630.3 SOLYC03G093540.1 SOLYC03G093550.1 SOLYC03G093560.1 SOLYC06G068460.3 SOLYC08G080540.3 SOLYC12G009240.1
0.0265269	5	412	Endopeptidase activity	SOLYC01G087740.1 SOLYC05G016310.1 SOLYC05G051240.1 SOLYC07G045100.1 SOLYC12G087940.2
0.0370632	3	130	Response to nitrogen compound	SOLYC05G052570.3 SOLYC07G026650.3 SOLYC08G080540.3
0.0441097	2	43	Solute:cation antiporter activity	SOLYC06G006110.3 SOLYC08G081810.3
0.0441097	2	43	Solute:proton antiporter activity	SOLYC06G006110.3 SOLYC08G081810.3
0.0441097	7	975	Transcription regulator activity	SOLYC01G095630.3 SOLYC03G093540.1 SOLYC03G093550.1 SOLYC03G093560.1 SOLYC06G068460.3 SOLYC08G080540.3 SOLYC12G009240.1
G. margarita-specific DEGs (191)
0.00749895	19	2503	Heterocycle biosynthetic process	SOLYC01G100240.3 SOLYC01G105560.3 SOLYC02G072090.2 SOLYC02G079040.3 SOLYC02G088940.3 SOLYC02G089610.2 SOLYC03G112060.3 SOLYC03G116890.3 SOLYC03G121400.1 SOLYC04G015360.3 SOLYC06G035490.3 SOLYC06G065820.3 SOLYC06G070990.3 SOLYC06G083860.2 SOLYC07G055710.3 SOLYC07G063350.3 SOLYC08G013900.3 SOLYC09G010230.2 SOLYC11G005380.2
0.00749895	19	2535	Aromatic compound biosynthetic process	SOLYC01G100240.3 SOLYC02G072090.2 SOLYC02G079040.3 SOLYC02G088940.3 SOLYC02G089610.2 SOLYC03G112060.3 SOLYC03G116890.3 SOLYC03G121400.1 SOLYC04G015360.3 SOLYC06G035490.3 SOLYC06G050630.3 SOLYC06G065820.3 SOLYC06G070990.3 SOLYC06G083860.2 SOLYC07G055710.3 SOLYC07G063350.3 SOLYC08G013900.3 SOLYC09G010230.2 SOLYC11G005380.2
0.00749895	3	36	Cellular biogenic amine biosynthetic process	SOLYC02G089610.2 SOLYC03G098300.1 SOLYC09G075900.3
0.00749895	27	4282	Cellular biosynthetic process	SOLYC01G100240.3 SOLYC01G105560.3 SOLYC02G072090.2 SOLYC02G079040.3 SOLYC02G088940.3 SOLYC02G089610.2 SOLYC03G083960.3 SOLYC03G098300.1 SOLYC03G112060.3 SOLYC03G113520.3 SOLYC03G116890.3 SOLYC03G121400.1 SOLYC03G122340.3 SOLYC04G015360.3 SOLYC04G074290.3 SOLYC06G035490.3 SOLYC06G050630.3 SOLYC06G065820.3 SOLYC06G070990.3 SOLYC06G083860.2 SOLYC07G055710.3 SOLYC07G063350.3 SOLYC08G013900.3 SOLYC09G…
0.00749895	28	4593	Biological regulation	SOLYC01G014840.3 SOLYC01G057770.3 SOLYC01G100240.3 SOLYC01G109080.3 SOLYC01G109110.3 SOLYC02G069260.3 SOLYC02G071220.3 SOLYC02G079040.3 SOLYC03G033540.3 SOLYC03G112060.3 SOLYC03G113720.3 SOLYC03G116890.3 SOLYC03G121400.1 SOLYC04G015360.3 SOLYC05G006420.3 SOLYC06G035490.3 SOLYC06G065820.3 SOLYC06G070990.3 SOLYC06G076040.3 SOLYC07G055710.3 SOLYC07G062700.3 SOLYC07G063350.3 SOLYC08G013900.3 SOLYC09G…
0.00749895	20	2640	Organic cyclic compound biosynthetic process	SOLYC01G100240.3 SOLYC01G105560.3 SOLYC02G072090.2 SOLYC02G079040.3 SOLYC02G088940.3 SOLYC02G089610.2 SOLYC03G112060.3 SOLYC03G116890.3 SOLYC03G121400.1 SOLYC04G015360.3 SOLYC06G035490.3 SOLYC06G050630.3 SOLYC06G065820.3 SOLYC06G070990.3 SOLYC06G083860.2 SOLYC07G055710.3 SOLYC07G063350.3 SOLYC08G013900.3 SOLYC09G010230.2 SOLYC11G005380.2
0.00749895	27	4371	Organic substance biosynthetic process	SOLYC01G100240.3 SOLYC01G105560.3 SOLYC02G072090.2 SOLYC02G079040.3 SOLYC02G088940.3 SOLYC02G089610.2 SOLYC03G083960.3 SOLYC03G098300.1 SOLYC03G112060.3 SOLYC03G113520.3 SOLYC03G116890.3 SOLYC03G121400.1 SOLYC03G122340.3 SOLYC04G015360.3 SOLYC04G074290.3 SOLYC06G035490.3 SOLYC06G050630.3 SOLYC06G065820.3 SOLYC06G070990.3 SOLYC06G083860.2 SOLYC07G055710.3 SOLYC07G063350.3 SOLYC08G013900.3 SOLYC09G…
0.00749895	3	29	Polyamine metabolic process	SOLYC02G089610.2 SOLYC03G098300.1 SOLYC09G075900.3
0.00749895	3	19	Polyamine biosynthetic process	SOLYC02G089610.2 SOLYC03G098300.1 SOLYC09G075900.3
0.00749895	12	1081	Metabolic pathways	SOLYC01G006300.3 SOLYC01G105560.3 SOLYC01G105590.2 SOLYC02G089610.2 SOLYC03G098300.1 SOLYC03G112060.3 SOLYC03G122340.3 SOLYC06G050630.3 SOLYC06G060340.3 SOLYC09G064510.3 SOLYC11G072920.2 SOLYC12G049590.2
0.00749895	3	36	Amine biosynthetic process	SOLYC02G089610.2 SOLYC03G098300.1 SOLYC09G075900.3
0.00783459	18	2351	Nucleobase-containing compound biosynthetic process	SOLYC01G100240.3 SOLYC02G072090.2 SOLYC02G079040.3 SOLYC02G088940.3 SOLYC02G089610.2 SOLYC03G112060.3 SOLYC03G116890.3 SOLYC03G121400.1 SOLYC04G015360.3 SOLYC06G035490.3 SOLYC06G065820.3 SOLYC06G070990.3 SOLYC06G083860.2 SOLYC07G055710.3 SOLYC07G063350.3 SOLYC08G013900.3 SOLYC09G010230.2 SOLYC11G005380.2
0.00783459	25	3955	Regulation of biological process	SOLYC01G014840.3 SOLYC01G100240.3 SOLYC01G109080.3 SOLYC01G109110.3 SOLYC02G069260.3 SOLYC02G071220.3 SOLYC02G079040.3 SOLYC03G033540.3 SOLYC03G112060.3 SOLYC03G113720.3 SOLYC03G116890.3 SOLYC03G121400.1 SOLYC04G015360.3 SOLYC05G006420.3 SOLYC06G035490.3 SOLYC06G065820.3 SOLYC06G070990.3 SOLYC06G076040.3 SOLYC07G055710.3 SOLYC07G063350.3 SOLYC08G013900.3 SOLYC09G010230.2 SOLYC09G010980.1 SOLYC10G…
0.00783459	10	857	DNA-binding transcription factor activity	SOLYC01G100240.3 SOLYC02G079040.3 SOLYC03G116890.3 SOLYC04G015360.3 SOLYC06G035490.3 SOLYC06G065820.3 SOLYC06G070990.3 SOLYC07G055710.3 SOLYC08G076390.3 SOLYC11G005380.2
0.00888865	27	4502	Biosynthetic process	SOLYC01G100240.3 SOLYC01G105560.3 SOLYC02G072090.2 SOLYC02G079040.3 SOLYC02G088940.3 SOLYC02G089610.2 SOLYC03G083960.3 SOLYC03G098300.1 SOLYC03G112060.3 SOLYC03G113520.3 SOLYC03G116890.3 SOLYC03G121400.1 SOLYC03G122340.3 SOLYC04G015360.3 SOLYC04G074290.3 SOLYC06G035490.3 SOLYC06G050630.3 SOLYC06G065820.3 SOLYC06G070990.3 SOLYC06G083860.2 SOLYC07G055710.3 SOLYC07G063350.3 SOLYC08G013900.3 SOLYC09G…
0.011182	23	3615	Regulation of cellular process	SOLYC01G014840.3 SOLYC01G100240.3 SOLYC01G109110.3 SOLYC02G071220.3 SOLYC02G079040.3 SOLYC03G033540.3 SOLYC03G112060.3 SOLYC03G113720.3 SOLYC03G116890.3 SOLYC03G121400.1 SOLYC04G015360.3 SOLYC05G006420.3 SOLYC06G035490.3 SOLYC06G065820.3 SOLYC06G070990.3 SOLYC06G076040.3 SOLYC07G055710.3 SOLYC07G063350.3 SOLYC08G013900.3 SOLYC09G010230.2 SOLYC09G010980.1 SOLYC10G008280.3 SOLYC11G005380.2
0.0112785	2	13	Salicylic acid biosynthetic process	SOLYC01G100240.3 SOLYC02G079040.3
0.0112785	2	13	Regulation of salicylic acid metabolic process	SOLYC01G100240.3 SOLYC02G079040.3
0.0112785	21	3210	Cellular nitrogen compound biosynthetic process	SOLYC01G100240.3 SOLYC01G105560.3 SOLYC02G072090.2 SOLYC02G079040.3 SOLYC02G088940.3 SOLYC02G089610.2 SOLYC03G098300.1 SOLYC03G112060.3 SOLYC03G116890.3 SOLYC03G121400.1 SOLYC04G015360.3 SOLYC06G035490.3 SOLYC06G065820.3 SOLYC06G070990.3 SOLYC06G083860.2 SOLYC07G055710.3 SOLYC07G063350.3 SOLYC08G013900.3 SOLYC09G010230.2 SOLYC09G075900.3 SOLYC11G005380.2
0.0112785	8	616	Small molecule biosynthetic process	SOLYC01G100240.3 SOLYC01G105560.3 SOLYC02G079040.3 SOLYC02G088940.3 SOLYC02G089610.2 SOLYC03G112060.3 SOLYC03G122340.3 SOLYC06G050630.3
0.0112785	20	2970	Response to stimulus	SOLYC01G006300.3 SOLYC01G014840.3 SOLYC01G057770.3 SOLYC01G109110.3 SOLYC02G071220.3 SOLYC02G071780.3 SOLYC02G084850.3 SOLYC03G026230.1 SOLYC03G033540.3 SOLYC03G113720.3 SOLYC03G117980.3 SOLYC04G007790.3 SOLYC04G074290.3 SOLYC05G006420.3 SOLYC06G076040.3 SOLYC06G083860.2 SOLYC07G055710.3 SOLYC07G063350.3 SOLYC11G072920.2 SOLYC12G006860.2
0.0112785	2	13	Regulation of salicylic acid biosynthetic process	SOLYC01G100240.3 SOLYC02G079040.3
0.0112785	3	55	Cellular biogenic amine metabolic process	SOLYC02G089610.2 SOLYC03G098300.1 SOLYC09G075900.3
0.0115751	3	58	Cellular amine metabolic process	SOLYC02G089610.2 SOLYC03G098300.1 SOLYC09G075900.3
0.0119229	10	975	Transcription regulator activity	SOLYC01G100240.3 SOLYC02G079040.3 SOLYC03G116890.3 SOLYC04G015360.3 SOLYC06G035490.3 SOLYC06G065820.3 SOLYC06G070990.3 SOLYC07G055710.3 SOLYC08G076390.3 SOLYC11G005380.2
0.0141682	2	16	Antibiotic biosynthetic process	SOLYC01G100240.3 SOLYC02G079040.3
0.0141682	2	16	Phenol-containing compound biosynthetic process	SOLYC01G100240.3 SOLYC02G079040.3
0.0141682	2	16	Ornithine metabolic process	SOLYC03G098300.1 SOLYC08G068710.1
0.0167239	8	694	Drug metabolic process	SOLYC01G006300.3 SOLYC01G100240.3 SOLYC01G105560.3 SOLYC02G079040.3 SOLYC02G089610.2 SOLYC03G112060.3 SOLYC04G074290.3 SOLYC11G072920.2
0.0187316	2	19	Regulation of hormone biosynthetic process	SOLYC01G100240.3 SOLYC02G079040.3
0.0201015	2	20	Regulation of hormone metabolic process	SOLYC01G100240.3 SOLYC02G079040.3
0.0233379	15	2130	Regulation of gene expression	SOLYC01G100240.3 SOLYC01G109080.3 SOLYC02G069260.3 SOLYC02G079040.3 SOLYC03G116890.3 SOLYC03G121400.1 SOLYC04G015360.3 SOLYC06G035490.3 SOLYC06G065820.3 SOLYC06G070990.3 SOLYC07G055710.3 SOLYC07G063350.3 SOLYC08G013900.3 SOLYC09G010230.2 SOLYC11G005380.2
0.025866	14	1941	Regulation of cellular macromolecule biosynthetic process	SOLYC01G100240.3 SOLYC02G079040.3 SOLYC03G116890.3 SOLYC03G121400.1 SOLYC04G015360.3 SOLYC06G035490.3 SOLYC06G065820.3 SOLYC06G070990.3 SOLYC07G055710.3 SOLYC07G063350.3 SOLYC08G013900.3 SOLYC09G010230.2 SOLYC09G010980.1 SOLYC11G005380.2
0.026578	14	1956	Regulation of macromolecule biosynthetic process	SOLYC01G100240.3 SOLYC02G079040.3 SOLYC03G116890.3 SOLYC03G121400.1 SOLYC04G015360.3 SOLYC06G035490.3 SOLYC06G065820.3 SOLYC06G070990.3 SOLYC07G055710.3 SOLYC07G063350.3 SOLYC08G013900.3 SOLYC09G010230.2 SOLYC09G010980.1 SOLYC11G005380.2
0.026578	14	1963	Regulation of nucleobase-containing compound metabolic process	SOLYC01G100240.3 SOLYC02G079040.3 SOLYC03G116890.3 SOLYC03G121400.1 SOLYC04G015360.3 SOLYC06G035490.3 SOLYC06G065820.3 SOLYC06G070990.3 SOLYC07G055710.3 SOLYC07G063350.3 SOLYC08G013900.3 SOLYC09G010230.2 SOLYC09G010980.1 SOLYC11G005380.2
0.026578	17	2640	Regulation of metabolic process	SOLYC01G100240.3 SOLYC01G109080.3 SOLYC02G069260.3 SOLYC02G079040.3 SOLYC03G112060.3 SOLYC03G116890.3 SOLYC03G121400.1 SOLYC04G015360.3 SOLYC06G035490.3 SOLYC06G065820.3 SOLYC06G070990.3 SOLYC07G055710.3 SOLYC07G063350.3 SOLYC08G013900.3 SOLYC09G010230.2 SOLYC09G010980.1 SOLYC11G005380.2
0.0268786	14	1986	Regulation of biosynthetic process	SOLYC01G100240.3 SOLYC02G079040.3 SOLYC03G116890.3 SOLYC03G121400.1 SOLYC04G015360.3 SOLYC06G035490.3 SOLYC06G065820.3 SOLYC06G070990.3 SOLYC07G055710.3 SOLYC07G063350.3 SOLYC08G013900.3 SOLYC09G010230.2 SOLYC09G010980.1 SOLYC11G005380.2
0.0268786	14	1979	Regulation of cellular biosynthetic process	SOLYC01G100240.3 SOLYC02G079040.3 SOLYC03G116890.3 SOLYC03G121400.1 SOLYC04G015360.3 SOLYC06G035490.3 SOLYC06G065820.3 SOLYC06G070990.3 SOLYC07G055710.3 SOLYC07G063350.3 SOLYC08G013900.3 SOLYC09G010230.2 SOLYC09G010980.1 SOLYC11G005380.2
0.0268786	14	2021	RNA biosynthetic process	SOLYC01G100240.3 SOLYC02G079040.3 SOLYC03G116890.3 SOLYC03G121400.1 SOLYC04G015360.3 SOLYC06G035490.3 SOLYC06G065820.3 SOLYC06G070990.3 SOLYC06G083860.2 SOLYC07G055710.3 SOLYC07G063350.3 SOLYC08G013900.3 SOLYC09G010230.2 SOLYC11G005380.2
0.0268786	3	99	Phosphorelay signal transduction system	SOLYC02G071220.3 SOLYC03G113720.3 SOLYC05G006420.3
0.0268786	14	2029	Oxidation-reduction process	SOLYC01G006300.3 SOLYC01G109140.3 SOLYC02G065170.3 SOLYC02G090360.3 SOLYC03G112060.3 SOLYC03G117980.3 SOLYC03G122340.3 SOLYC04G040130.1 SOLYC05G041910.3 SOLYC06G050630.3 SOLYC06G074420.1 SOLYC07G048070.3 SOLYC11G072920.2 SOLYC12G006860.2
0.0268786	14	1997	Transcription, DNA-templated	SOLYC01G100240.3 SOLYC02G079040.3 SOLYC03G116890.3 SOLYC03G121400.1 SOLYC04G015360.3 SOLYC06G035490.3 SOLYC06G065820.3 SOLYC06G070990.3 SOLYC06G083860.2 SOLYC07G055710.3 SOLYC07G063350.3 SOLYC08G013900.3 SOLYC09G010230.2 SOLYC11G005380.2
0.0268786	13	1810	Regulation of transcription, DNA-templated	SOLYC01G100240.3 SOLYC02G079040.3 SOLYC03G116890.3 SOLYC03G121400.1 SOLYC04G015360.3 SOLYC06G035490.3 SOLYC06G065820.3 SOLYC06G070990.3 SOLYC07G055710.3 SOLYC07G063350.3 SOLYC08G013900.3 SOLYC09G010230.2 SOLYC11G005380.2
0.0268786	14	2012	Nucleic acid-templated transcription	SOLYC01G100240.3 SOLYC02G079040.3 SOLYC03G116890.3 SOLYC03G121400.1 SOLYC04G015360.3 SOLYC06G035490.3 SOLYC06G065820.3 SOLYC06G070990.3 SOLYC06G083860.2 SOLYC07G055710.3 SOLYC07G063350.3 SOLYC08G013900.3 SOLYC09G010230.2 SOLYC11G005380.2
0.0268786	14	1990	Cell periphery	SOLYC01G006950.3 SOLYC01G057770.3 SOLYC01G109110.3 SOLYC01G111980.3 SOLYC02G065170.3 SOLYC02G071780.3 SOLYC02G079590.3 SOLYC02G090360.3 SOLYC03G115610.3 SOLYC03G117980.3 SOLYC06G060110.3 SOLYC07G006280.3 SOLYC09G007660.1 SOLYC11G068440.2
0.0268786	8	812	Sequence-specific DNA binding	SOLYC01G100240.3 SOLYC02G079040.3 SOLYC03G116890.3 SOLYC04G015360.3 SOLYC06G035490.3 SOLYC06G070990.3 SOLYC07G055710.3 SOLYC11G005380.2
0.0268786	3	98	Phenylpropanoid biosynthesis	SOLYC01G006300.3 SOLYC01G105590.2 SOLYC11G072920.2
0.0268786	7	638	Biosynthesis of secondary metabolites	SOLYC01G006300.3 SOLYC01G105560.3 SOLYC01G105590.2 SOLYC03G098300.1 SOLYC03G122340.3 SOLYC06G050630.3 SOLYC11G072920.2
0.0270683	13	1823	Regulation of nucleic acid-templated transcription	SOLYC01G100240.3 SOLYC02G079040.3 SOLYC03G116890.3 SOLYC03G121400.1 SOLYC04G015360.3 SOLYC06G035490.3 SOLYC06G065820.3 SOLYC06G070990.3 SOLYC07G055710.3 SOLYC07G063350.3 SOLYC08G013900.3 SOLYC09G010230.2 SOLYC11G005380.2
0.0270683	13	1823	Regulation of RNA biosynthetic process	SOLYC01G100240.3 SOLYC02G079040.3 SOLYC03G116890.3 SOLYC03G121400.1 SOLYC04G015360.3 SOLYC06G035490.3 SOLYC06G065820.3 SOLYC06G070990.3 SOLYC07G055710.3 SOLYC07G063350.3 SOLYC08G013900.3 SOLYC09G010230.2 SOLYC11G005380.2
