# Supplementary material for: Conserved and Diverse Transcriptional Reprogramming Triggered by the Establishment of Symbioses in Tomato Roots Forming Arum-Type and Paris-Type Arbuscular Mycorrhizae
Source: Plants (Basel). 2022 Mar 11;11(6):747. doi: 10.3390/plants11060747 (PMC8953936; doi:10.3390/plants11060747)
Supplement: Supplementary file 1 [file plants-11-00747-s001.zip › Table S4.xlsx]

## Sheet: Figure 5a and b
Table S4. Blastp results and expression patterns of genes listed in Figure 5
Symbol	Gene ID	Blastp				Expression level (TPM)									R. irregularis		G. margarita		Description
						Non-colonized roots			R. irregulris-colonized rotos			G. margarita-colonized roots
		Identity%	E-value	Query	Query ID	1	2	3	1	2	3	1	2	3	Log2FC	FDR	Log2FC	FDR
PT4	Solyc06g051860.3	76.63	0	M. truncatula	AY116211.1	1.05853	0.916681	1.13549	78.7101	240.868	274.908	238.734	83.7498	365.153	7.66915	7.35e-55	8.08797	8.68e-45	mycorrhiza-inducible inorganic phosphate transporter 4
AMT2.3	Solyc03g033300.3	72.02	0	M. truncatula	Medtr8g074750.1	0.105698	0	0	0.67255	6.28594	4.11938	2.26683	0.0498928	2.11004	6.45588	1.4e-07	5.35119	0.0231815	Ammonium transporter (AHRD V3.3 *** A0A2G3CKX5_CAPCH)
RAM1	Solyc02g094340.1	65.02	0	M. truncatula	AFK81971.2	1.92491	1.59902	1.88408	6.31664	23.9682	27.1416	16.8926	7.68041	32.8573	3.49869	2.96e-12	3.70299	1.37e-12	Transcription factor GRAS (AHRD V3.3 *** A0A2U1NLZ8_ARTAN)
RAD1	Solyc03g110950.1	73.11	0	M. truncatula	Medtr4g104020.1	0.0465787	0	0	6.32273	24.1712	22.9638	10.2392	4.4413	14.3704	9.67824	5.81e-32	8.96223	2.8e-21	Transcription factor GRAS (AHRD V3.3 *** A0A200R4D0_9MAGN)
RAM2	Solyc04g005840.1	81.96	0	M. truncatula	KX774513.1	0	0	0	11.8347	29.1335	36.4368	36.2025	8.26583	35.4602	12.0527	1.02e-44	12.1462	3.01e-31	Glycerol-3-phosphate acyltransferase (AHRD V3.3 *** A0A0M4FCN7_9SOLA)
STR	Solyc01g097430.4	67.72	0	M. truncatula	FJ659114.1	0	0.0295213	0.036568	6.34405	21.0961	21.643	14.8873	4.3862	18.1608	9.50117	6.26e-40	9.29543	2.56e-29	ABC transporter (AHRD V3.3 *** A0A0M3R8G1_9SOLA)
STR2	Solyc09g098410.3	70.4	0	M. truncatula	FJ659116.1	0	0.0363826	0	8.01974	29.7042	33.7377	33.5157	6.94097	30.0677	10.5493	5.13e-40	10.7105	8.73e-32	ABC transporter G family member 19 (AHRD V3.3 *** A0A2G3CRC1_CAPCH)
Vpy	Solyc10g081500.1	61.78	0	M. truncatula	GQ423209.1	19.6479	18.8646	13.5901	24.6704	39.378	35.4043	48.1485	16.8031	44.7605	1.03843	0.0018317	1.3999	0.00694594	Ankyrin repeat-containing protein (AHRD V3.3 *** A0A2U1MHZ3_ARTAN)
D27	Solyc09g065750.3	51.32	7e-72	A. thaliana	NM_100187.3	23.9572	31.1292	22.5764	35.4894	52.4433	58.6849	43.1854	23.8934	69.9873	1.01822	0.00274343	1.12767	0.0468399	beta-carotene isomerase D27, chloroplastic-like (AHRD V3.3 *** A0A2I4G2B0_9ROSI)
CCD7	Solyc01g090660.3	61.24	0	A. thaliana	NM_001337111.1	1.03799	0.93485	2.53869	4.23269	8.22217	9.95037	10.6369	4.9945	11.9407	2.39726	2.31e-05	2.9113	1.25e-06	carotenoid cleavage dioxygenase7
CCD8	Solyc08g066650.3	64.34	0	A. thaliana	NM_001342177.1	34.9375	34.7708	36.3673	64.8012	94.8374	87.7215	105.456	66.1085	111.658	1.32085	1.76e-07	1.72922	7.84e-08	Carotenoid Cleavage Dioxygenase 8
MAX1	Solyc08g062950.4	73.88	0	A. thaliana	NM_128175.3	13.9125	15.3293	13.7318	22.0327	41.3887	29.3895	30.0534	29.238	45.3011	1.21539	0.000231529	1.58865	6.19e-07	Cytochrome P450 family protein (AHRD V3.3 *** G7I9V8_MEDTR)
D14	Solyc04g077860.4	80.53	5e-155	A. thaliana	NM_111270.3	34.5704	33.7597	21.5499	41.0814	34.1423	45.6539	41.01	30.5898	20.9858	0.533223	0.470922	0.377138	0.919668	Sigma-B regulation protein RsbQ (AHRD V3.3 *** A0A2T0KZ78_9BURK)
KAI2	Solyc02g092770.3	78.89	1e-166	A. thaliana	NM_119911.4	22.7913	23.5115	24.951	21.6715	18.914	24.639	35.4408	16.4396	20.5648	-0.0302924	1	0.348641	0.992213	Sigma-B regulation protein RsbQ (AHRD V3.3 *** A0A2V2Z439_9BACL)
DLK2	Solyc05g018403.1	51.7	5e-97	A. thaliana	NM_113349.4	3.12055	3.79773	4.24305	46.5953	115.473	96.7539	164.43	31.8823	120.312	4.63554	8.66e-36	5.15092	2.42e-19	Sigma-B regulation protein RsbQ (AHRD V3.3 *** A0A2T0KZ78_9BURK)

## Sheet: Figure 5c
Table S4. Blastp results and expression patterns of genes listed in Figure 5
GO term	Gene ID	Expression level (TPM)									R. irregularis		G. margarita		Description
		Non-colonized roots			R. irregulris-colonized rotos			G. margarita-colonized roots
		1	2	3	1	2	3	1	2	3	Log2FC	FDR	Log2FC	FDR
Systemic acquired resistance	Solyc01g066910.3	36.8501	30.7176	18.1111	8.37223	20.2496	3.40785	80.3695	139.981	52.9341	-1.29022	0.301528	1.99676	1.16e-05	Bifunctional inhibitor/plant lipid transfer protein/seed storage helical domain containing protein (AHRD V3.3 *** A0A2P5CY45_TREOI)
	Solyc01g109390.3	112.596	116.625	182.802	35.1136	152.678	41.2976	364.81	402.313	196.378	-0.744941	0.984118	1.5357	0.000404609	Bifunctional inhibitor/lipid-transfer protein/seed storage 2S albumin superfamily protein (AHRD V3.3 *** Q8GXG3_ARATH)
	Solyc03g121900.1	6.70341	10.1769	33.8214	0.588324	20.6202	3.15306	58.8688	214.731	37.7549	-0.970768	1	2.89502	0.00130434	Bifunctional inhibitor/plant lipid transfer protein/seed storage helical domain containing protein (AHRD V3.3 *** A0A2P5DNS6_PARAD)
	Solyc07g065110.1	293.232	257.166	413.768	85.7501	312.295	197.421	682.175	522.676	471.738	-0.602695	0.991881	1.10903	0.00915804	Bifunctional inhibitor/plant lipid transfer protein/seed storage helical domain containing protein (AHRD V3.3 *** A0A2P5G019_TREOI)
Cellular response to reactive oxygen species	Solyc01g087150.3	22.5958	20.6163	21.7296	38.567	19.514	25.995	20.5668	54.2667	52.0557	0.473485	0.836707	1.2582	0.00648441	Protein DETOXIFICATION (AHRD V3.3 *** A0A328DUA2_9ASTE)
	Solyc11g045520.2	29.9473	31.0098	31.0318	55.1244	36.869	15.5663	90.8556	200.935	126.592	0.337288	1	2.48673	1.62e-13	2-oxoglutarate (2OG) and Fe(II)-dependent oxygenase superfamily protein (AHRD V3.3 *** A0A2U1QIJ9_ARTAN)
Defense response to other organism	Solyc03g095770.3	300.772	298.672	270.27	190.251	60.3174	119.323	73.0358	47.5487	117.793	-1.13189	0.0227319	-1.56186	5.13e-05	WRKY transcription factor 80
	Solyc04g054690.3	240.161	234.903	195.878	92.8394	50.9453	132.755	58.4425	49.233	102.659	-1.18386	0.00214299	-1.36873	0.000223759	ascorbate oxidase
	Solyc06g005170.3	291.418	273.461	260.968	104.196	77.4724	195.735	33.8656	39.1364	112.312	-1.03969	0.0147528	-1.86838	7.36e-05	mitogen-activated protein kinase 3
Antibiotic metabolic process	Solyc01g101050.3	25.4813	21.9989	11.5548	2.57944	7.8464	2.04542	1.06735	6.62907	3.6128	-2.11587	0.000950905	-2.0652	0.00611615	Peroxidase (AHRD V3.3 *** K4B1D5_SOLLC)
	Solyc11g018805.1	172.879	140.764	82.0788	30.9911	34.3091	90.3998	7.39554	13.471	27.7375	-1.24734	0.0317691	-2.72345	5.08e-09	Peroxidase (AHRD V3.3 *** M1CN26_SOLTU)
	Solyc12g036390.2	42.1455	33.829	25.3228	18.0938	10.5743	12.6826	8.97957	14.0499	13.5813	-1.18249	0.000615443	-1.15581	0.00325577	Calmodulin binding protein-like (AHRD V3.3 *** A0A200Q136_9MAGN)
Response to chitin	Solyc05g052570.3	439.213	387.96	217.148	209.021	52.3778	96.7787	42.8408	126.825	282.231	-1.42833	0.0194548	-0.919699	0.480877	Zinc finger transcription factor 39
	Solyc08g080540.3	14.3741	14.9472	12.3182	5.35033	4.68674	6.47667	8.52926	4.55911	9.69215	-1.23287	0.00111442	-0.556136	0.738753	Heat stress transcription factor B-2b (AHRD V3.3 *** A0A2G3DB98_CAPCH)
Salicylic acid biosynthetic process	Solyc01g100240.3	30.7492	29.0703	35.8861	21.9449	10.0787	20.1138	5.38503	9.48191	9.53437	-0.784287	0.154918	-1.67299	8.91e-07	Calmodulin binding protein-like (AHRD V3.3 *** A0A200R2D8_9MAGN)
	Solyc02g079040.3	58.4365	57.4115	58.2516	26.5153	31.4724	42.2964	16.0391	18.0024	18.3694	-0.700618	0.0594447	-1.42313	5.04e-07	Calmodulin binding protein-like (AHRD V3.3 *** A0A200QI92_9MAGN)
